# Supplementary material for: IRF8 deficiency-induced myeloid-derived suppressor cell promote immune evasion in lung adenocarcinoma
Source: J Transl Med. 2024 Jul 24;22:678. doi: 10.1186/s12967-024-05519-7 (PMC11270856; doi:10.1186/s12967-024-05519-7)
Supplement: Supplementary file 2 — Additional file 2. [file 12967_2024_5519_MOESM2_ESM.xlsx]

## Sheet: GSE41271
Sample	ID	gender	age	Smoking	stage	OS(months)	OS(event)	MDSC	MDSC（quartile）	CAF	M2	Exclusion	CAF	M2	Dysfunction
GSM1012828	1	male	70.8685	Y	IIIA	8.5	0	0.0427736	High	-0.0555849	-0.0281103	-0.0165527	-0.0555849	-0.0281103	0.00211216
GSM1012830	2	male	55.3863	Y	IIIB	11.3333	1	-0.0805585	Middle	-0.000981995	-0.0784226	-0.084099	-0.000981995	-0.0784226	0.0666581
GSM1012831	3	male	81.3726	Y	IIB	9.5	1	0.0406934	High	-0.00157738	-0.0347132	-0.00110738	-0.00157738	-0.0347132	0.0395082
GSM1012832	4	male	63.6411	Y	IB	34.6667	1	-0.0691926	Middle	-0.111359	0.00875704	-0.0807878	-0.111359	0.00875704	-0.0614614
GSM1012833	5	female	60.1973	Y	IB	34.1	1	-0.047763	Middle	0.169831	0.0181748	0.0686119	0.169831	0.0181748	0.0720841
GSM1012835	6	male	67.389	Y	IIIB	108.7	1	-0.128041	Low	0.0561909	-0.0401712	-0.0574444	0.0561909	-0.0401712	0.0897282
GSM1012836	7	female	68.2795	Y	IA	134.233	0	-0.113598	Low	-0.0197193	0.0919193	-0.0196836	-0.0197193	0.0919193	0.0521096
GSM1012837	8	female	53.3123	Y	IB	119.7	0	-0.0136762	Middle	-0.0265607	-0.0404823	-0.0399253	-0.0265607	-0.0404823	0.129352
GSM1012838	9	male	78.2192	Y	IB	89.6	1	-0.187047	Low	0.0490853	-0.0855259	-0.115677	0.0490853	-0.0855259	0.114152
GSM1012840	10	female	58.4795	Y	IA	128.933	0	-0.0697564	Middle	0.00698978	0.0856345	0.0141589	0.00698978	0.0856345	-0.0944211
GSM1012842	11	male	55.5068	Y	IB	131.567	0	0.132175	High	-0.00112906	0.0182385	0.0748455	-0.00112906	0.0182385	-0.0477308
GSM1012843	12	male	51.2904	Y	IA	129.433	0	-0.16597	Low	0.0220304	-0.0334161	-0.0904169	0.0220304	-0.0334161	0.0859881
GSM1012844	13	female	56.074	Y	IIIA	34	1	0.000347172	Middle	0.15367	0.00349945	0.0753963	0.15367	0.00349945	0.0184767
GSM1012845	14	female	69.611	Y	IIIA	15.0333	1	-0.0103671	Middle	-0.0406386	-0.0505397	-0.0501635	-0.0406386	-0.0505397	-0.0328134
GSM1012846	15	male	46.811	Y	IB	92.7333	0	0.0275368	High	-0.0785659	0.0532603	0.00539351	-0.0785659	0.0532603	-0.13177
GSM1012847	16	male	51.8055	Y	IIB	121.567	0	0.0398404	High	0.164719	-0.0293047	0.0782531	0.164719	-0.0293047	-0.0728217
GSM1012848	17	male	70.6384	Y	IA	28.2333	1	-0.0547116	Middle	0.0586183	0.0778415	0.0431534	0.0586183	0.0778415	-0.0783078
GSM1012851	18	male	72.7562	Y	IIIA	22.6333	1	-0.0627342	Middle	0.0761815	-0.000251972	0.0107081	0.0761815	-0.000251972	-0.0150583
GSM1012852	19	female	61.2575	Y	IIB	124.1	0	-0.113577	Low	-0.00196887	0.000309013	-0.0545122	-0.00196887	0.000309013	0.0785975
GSM1012853	20	male	47.274	Y	IB	6.9	0	-0.104599	Low	-0.00972179	0.0570534	-0.0273002	-0.00972179	0.0570534	-0.00365646
GSM1012855	21	female	73.2795	Y	IIIA	34.7333	1	-0.141907	Low	0.112313	0.0278117	-0.00237022	0.112313	0.0278117	0.0284918
GSM1012856	22	male	64.5589	Y	IIB	39.2667	1	0.0632866	High	0.0553311	-0.00088411	0.059266	0.0553311	-0.00088411	0.0152599
GSM1012858	23	female	59.6767	Y	IB	14.2667	1	0.106839	High	-0.0697776	-0.0288843	0.00736182	-0.0697776	-0.0288843	-0.151336
GSM1012859	24	male	60.1479	Y	IB	120.767	0	0.0741174	High	0.0032842	-0.0508319	0.0110102	0.0032842	-0.0508319	0.0131708
GSM1012860	25	male	67.5534	Y	IIIA	3.63333	1	-0.0171598	Middle	0.0584429	-0.0216784	0.0104049	0.0584429	-0.0216784	-0.0979053
GSM1012861	26	male	72.3726	Y	IB	22	1	-0.0154389	Middle	0.0685306	-0.0345102	0.0120902	0.0685306	-0.0345102	-0.0943791
GSM1012864	27	male	83.1616	Y	IB	32.1667	1	0.0538874	High	0.0226852	-0.0407789	0.0146488	0.0226852	-0.0407789	-0.0648287
GSM1012865	28	male	75.6959	Y	IIIA	51.1	1	0.0647351	High	0.0379154	-0.010394	0.043352	0.0379154	-0.010394	0.0233559
GSM1012867	29	male	76.263	Y	IB	97.4333	1	0.171193	High	0.0303344	0.0579555	0.136288	0.0303344	0.0579555	-0.187859
GSM1012868	30	female	71.7205	Y	IIA	108.433	0	-0.0925361	Middle	0.0723134	-0.124018	-0.0788893	0.0723134	-0.124018	0.106531
GSM1012869	31	male	63.3616	Y	IIB	121.933	0	-0.0849335	Middle	0.0253104	0.0233646	-0.0179278	0.0253104	0.0233646	0.0458864
GSM1012871	32	male	79.7836	Y	IIB	83.6333	1	-0.0653507	Middle	-0.00557544	-0.129479	-0.105884	-0.00557544	-0.129479	0.0804436
GSM1012872	33	female	64.6055	Y	IIB	115.167	0	-0.0452948	Middle	0.0719948	-0.0367581	-0.0103805	0.0719948	-0.0367581	0.0391901
GSM1012873	34	male	62.5014	Y	IB	0.3	1	-0.0944803	Middle	0.0138174	0.0236578	-0.0297985	0.0138174	0.0236578	0.0867099
GSM1012874	35	male	59.2027	Y	IB	116.467	0	0.0820329	High	0.105296	-0.0455915	0.0695662	0.105296	-0.0455915	0.0233491
GSM1012878	36	female	72.0493	Y	IIB	11.8333	1	-0.130699	Low	0.0956874	-0.150512	-0.100913	0.0956874	-0.150512	0.135808
GSM1012879	37	male	49.9781	Y	IB	62.8	1	-0.0471252	Middle	0.116211	-0.0189478	0.0210082	0.116211	-0.0189478	-0.034159
GSM1012886	38	female	58.0384	Y	IB	89.8	0	-0.125478	Low	0.085586	-0.0962097	-0.0712571	0.085586	-0.0962097	0.19464
GSM1012890	39	female	48.2685	Y	IIIA	24.7333	1	-0.0231278	Middle	0.105297	0.00958839	0.0462042	0.105297	0.00958839	0.0200692
GSM1012891	40	female	68.3781	Y	IIIB	35.3667	1	-0.0668134	Middle	-0.0643304	0.0504035	-0.0340738	-0.0643304	0.0504035	0.134003
GSM1012893	41	female	60.0959	Y	IB	0.533333	1	0.028911	High	-0.0929777	-0.0165743	-0.0426805	-0.0929777	-0.0165743	0.095992
GSM1012894	42	female	62.8274	Y	IIIA	103.8	0	0.0340058	High	0.0283411	0.0353341	0.0495008	0.0283411	0.0353341	-0.0384709
GSM1012895	43	female	49.1699	Y	IA	85.4667	0	-0.0718013	Middle	-0.0154219	0.0572097	-0.0143351	-0.0154219	0.0572097	-0.075407
GSM1012897	44	female	45.6493	N	IA	78.1333	0	-0.0893491	Middle	-0.0140732	0.0953399	-0.00350164	-0.0140732	0.0953399	0.0904542
GSM1012899	45	male	59.474	Y	IIB	26.2667	1	0.198273	High	-0.0987402	0.0324506	0.0741682	-0.0987402	0.0324506	-0.142147
GSM1012900	46	female	60.9781	Y	IIA	41.1667	1	0.00145242	Middle	-0.0337948	-0.00437148	-0.0188457	-0.0337948	-0.00437148	-0.0534754
GSM1012903	47	female	60.3918	Y	IB	61.6667	1	-0.195332	Low	0.0558825	-0.0652	-0.112298	0.0558825	-0.0652	0.285939
GSM1012905	48	male	68.4438	Y	IIB	4.83333	1	0.169349	High	0.0340649	0.0212675	0.114653	0.0340649	0.0212675	-0.102679
GSM1012906	49	female	50.937	Y	IB	74.6	1	-0.0896039	Middle	0.058106	0.0137999	-0.00794118	0.058106	0.0137999	0.0529885
GSM1012908	50	male	57.9863	Y	IB	68.9	0	-0.139451	Low	0.12282	-0.00735765	-0.013825	0.12282	-0.00735765	0.0737251
GSM1012909	51	female	61.0247	Y	IA	56.2667	1	0.0105325	Middle	-0.139274	0.0114287	-0.0580834	-0.139274	0.0114287	0.026692
GSM1012910	52	male	62.4849	Y	IIA	28.4667	1	-0.0456561	Middle	-0.0407835	0.0144999	-0.0436516	-0.0407835	0.0144999	0.111662
GSM1012917	53	male	72.0575	Y	IIIB	84	0	-0.0106361	Middle	-0.032616	0.0107848	-0.0120724	-0.032616	0.0107848	-0.0358415
GSM1012918	54	male	74.2	Y	IIA	72.6333	0	0.00353962	Middle	-0.0533374	0.0112554	-0.00993132	-0.0533374	0.0112554	-0.128191
GSM1012919	55	male	65.0493	N	IA	67.4667	0	-0.119376	Low	-0.0279059	0.00558426	-0.0727897	-0.0279059	0.00558426	-0.0798118
GSM1012921	56	male	55.2795	Y	IIIB	78.4	0	-0.0648826	Middle	0.24562	-0.0693459	0.0550946	0.24562	-0.0693459	0.0386866
GSM1012923	57	female	64.8658	Y	IB	52.4	1	0.0681435	High	0.104171	-0.0498813	0.0578861	0.104171	-0.0498813	0.0382465
GSM1012924	58	female	49.7863	N	IIIA	48.6667	1	-0.190233	Low	0.270513	-0.065536	-0.00276509	0.270513	-0.065536	0.115817
GSM1012925	59	male	75.8137	Y	IB	77.4	0	-0.107041	Low	0.0774792	-0.0185351	-0.0333938	0.0774792	-0.0185351	0.135244
GSM1012927	60	male	68.7808	Y	IA	67.3333	0	-0.06386	Middle	-0.107916	0.0047671	-0.0830359	-0.107916	0.0047671	0.00362254
GSM1012928	61	female	76.8137	Y	IB	26.6667	1	-0.0702697	Middle	-0.123338	-0.0507305	-0.122119	-0.123338	-0.0507305	0.132731
GSM1012930	62	female	48.0877	Y	IA	65.1333	0	-0.133305	Low	-0.0665739	-0.00167344	-0.106477	-0.0665739	-0.00167344	0.100733
GSM1012931	63	male	62.9233	Y	IIIB	31.4	1	-0.0708371	Middle	0.00911336	-0.0191019	-0.044289	0.00911336	-0.0191019	0.182946
GSM1012932	64	female	71.0575	Y	IB	75.1667	0	0.0125655	Middle	0.00165292	0.0385795	0.0294538	0.00165292	0.0385795	-0.0650375
GSM1012933	65	male	74.7945	Y	IB	66.0333	0	-0.144991	Low	-0.0267943	-0.062482	-0.12257	-0.0267943	-0.062482	0.242303
GSM1012934	66	male	48.5562	Y	IIIB	60.4	0	-0.119438	Low	0.0599348	-0.0204844	-0.0383991	0.0599348	-0.0204844	0.0870359
GSM1012935	67	female	70.8767	N	IIB	70.3667	0	-0.0849974	Middle	0.0334066	0.0701549	0.00817831	0.0334066	0.0701549	0.146245
GSM1012936	68	female	71.9616	Y	IIIB	68.8	0	-0.0688758	Middle	-0.113821	0.0502813	-0.0651279	-0.113821	0.0502813	-0.0378394
GSM1012937	69	female	67.0603	Y	IB	73.3333	0	-0.125219	Low	0.037026	-0.00151407	-0.0480165	0.037026	-0.00151407	0.171424
GSM1012938	70	male	74.6274	Y	IIIB	73.4667	0	-0.000983082	Middle	0.108686	-0.0575558	0.0225022	0.108686	-0.0575558	-0.0317833
GSM1012940	71	male	47.4521	Y	IIB	15.8667	1	0.0504836	High	-0.0622462	0.0364034	0.0175884	-0.0622462	0.0364034	-0.0467779
GSM1012941	72	male	30.4137	N	IV	9.76667	1	-0.00342057	Middle	-0.0810321	0.0472628	-0.0173134	-0.0810321	0.0472628	0.0200379
GSM1012943	73	female	59.8247	Y	IB	63.9667	0	0.026688	Middle	-0.0178978	-0.0317815	-0.0147913	-0.0178978	-0.0317815	0.0165879
GSM1012944	74	female	54.9753	N	IB	67.5333	1	-0.0281598	Middle	0.000324975	0.0103064	-0.0152626	0.000324975	0.0103064	0.120797
GSM1012945	75	female	57.7151	Y	IB	63.5	0	0.142863	High	-0.101347	0.0606413	0.0572506	-0.101347	0.0606413	-0.100817
GSM1012946	76	female	70.0384	Y	IA	48.7667	0	-0.125889	Low	-0.0654593	-0.0738063	-0.136625	-0.0654593	-0.0738063	0.0800244
GSM1012950	77	male	63.6712	Y	IIB	71.2333	0	0.0154446	Middle	-0.0301995	-0.0518999	-0.0340776	-0.0301995	-0.0518999	0.110423
GSM1012951	78	female	66.0767	Y	IA	70.5667	0	-0.040992	Middle	-0.0874356	-0.0028371	-0.0657109	-0.0874356	-0.0028371	-0.0173747
GSM1012952	79	female	73.4904	N	IB	71.6333	0	-0.188635	Low	0.0533569	-0.0261108	-0.0859461	0.0533569	-0.0261108	0.160769
GSM1012954	80	female	41.0219	Y	IIIA	39.6	1	0.0500508	High	0.0497969	-0.0417721	0.025773	0.0497969	-0.0417721	0.0373511
GSM1012956	81	female	59.5425	Y	IIIA	4.33333	1	0.0257004	Middle	0.0852228	-0.0105397	0.0502558	0.0852228	-0.0105397	0.0756617
GSM1012957	82	female	62.7808	Y	IIB	49.7	0	-0.0604455	Middle	0.0791505	0.0738645	0.0460037	0.0791505	0.0738645	0.141278
GSM1012959	83	female	64.4767	Y	IIIA	34.6333	1	-0.0501129	Middle	-0.142552	-0.0510244	-0.116085	-0.142552	-0.0510244	0.0352488
GSM1012960	84	female	73.1753	N	IB	61.4	0	-0.108371	Low	-0.009423	-0.0110337	-0.0723734	-0.009423	-0.0110337	0.222916
GSM1012961	85	male	61.2493	Y	IIIA	58.7667	0	-0.00729955	Middle	-0.0661691	0.000470662	-0.0351181	-0.0661691	0.000470662	-0.0652084
GSM1012962	86	male	79.1945	Y	IIB	66.2667	0	0.0598749	High	-0.0419591	-0.0392657	-0.00692427	-0.0419591	-0.0392657	0.0467206
GSM1012963	87	female	68.0603	Y	IB	68.8667	0	-0.146165	Low	-0.0416697	-0.0368113	-0.114644	-0.0416697	-0.0368113	0.179291
GSM1012964	88	female	67.7096	Y	IB	63.5667	0	-0.0942651	Middle	0.00418093	0.0189803	-0.0450152	0.00418093	0.0189803	0.157469
GSM1012966	89	female	65.5589	Y	IB	63.3667	0	-0.165328	Low	0.12899	-0.0388552	-0.0434213	0.12899	-0.0388552	0.123352
GSM1012967	90	female	81.2603	Y	IB	35.6667	1	-0.0652539	Middle	-0.0411521	0.00751136	-0.0490848	-0.0411521	0.00751136	0.186023
GSM1012968	91	male	81.3863	Y	IIA	41.1333	1	-0.161951	Low	-0.0137153	-0.0344767	-0.105826	-0.0137153	-0.0344767	0.224331
GSM1012969	92	male	57.937	Y	IB	66.1	0	0.00179179	Middle	0.0552275	0.11381	0.0931363	0.0552275	0.11381	-0.104926
GSM1012970	93	female	42.211	Y	IB	45.7	0	-0.0685448	Middle	0.070508	-0.0467729	-0.027627	0.070508	-0.0467729	0.115939
GSM1012971	94	female	75.263	Y	IA	61.8	0	-0.0475428	Middle	-0.056786	-0.0108647	-0.0589507	-0.056786	-0.0108647	0.128006
GSM1012972	95	female	50.1726	Y	IIB	59.5667	0	-0.0763655	Middle	-0.0698121	-0.0521521	-0.112888	-0.0698121	-0.0521521	0.0869407
GSM1012974	96	female	61.1151	Y	IIIB	46.4333	0	-0.214814	Low	0.131742	-0.0921963	-0.0973051	0.131742	-0.0921963	0.194727
GSM1012975	97	male	81.5151	Y	IB	57.4	0	0.0288175	High	0.0938986	-0.00442488	0.0537256	0.0938986	-0.00442488	0.0361911
GSM1012976	98	male	57.4493	Y	IIB	50.0667	1	-0.133766	Low	-0.0286319	-0.0970638	-0.132296	-0.0286319	-0.0970638	0.148641
GSM1012978	99	female	57.1041	Y	IB	60.1667	0	-0.00953515	Middle	-0.0999302	-0.0965851	-0.102386	-0.0999302	-0.0965851	0.141768
GSM1012979	100	male	61.2904	Y	IIIB	52.0333	0	-0.146416	Low	0.0307017	-0.0681971	-0.0945094	0.0307017	-0.0681971	0.154453
GSM1012981	101	male	65.2575	Y	IIB	29.6	1	0.0319435	High	-0.0250433	0.0148117	0.0118627	-0.0250433	0.0148117	-0.0671463
GSM1012982	102	male	60.1589	Y	IB	59.1	0	-0.0644231	Middle	-0.0621527	0.0389363	-0.0369983	-0.0621527	0.0389363	-0.0820208
GSM1012983	103	female	56.2384	Y	IA	40.4	0	0.0490669	High	0.0176876	-0.0182386	0.0193381	0.0176876	-0.0182386	-0.0681155
GSM1012984	104	male	58.0959	Y	IA	50.7667	0	-0.0340672	Middle	-0.0844303	-0.019682	-0.0708199	-0.0844303	-0.019682	0.249358
GSM1012985	105	female	74.1041	N	IB	43.8	0	-0.0169389	Middle	-0.11826	0.0152353	-0.0590996	-0.11826	0.0152353	0.0437031
GSM1012986	106	female	54.6795	Y	IB	58.6667	0	0.0702026	High	-0.0775944	-0.0327035	-0.0216107	-0.0775944	-0.0327035	0.00775465
GSM1012987	107	male	74.8192	Y	IIIA	53.4667	0	0.00227629	Middle	0.0505738	-0.0066086	0.0193776	0.0505738	-0.0066086	0.132267
GSM1012989	108	female	53.1507	Y	IIIA	45.1333	1	-0.0261643	Middle	-0.0128057	-0.0215268	-0.03416	-0.0128057	-0.0215268	0.14856
GSM1012990	109	male	44.1616	N	IB	40.4	1	-0.274147	Low	-0.0272922	-0.0535877	-0.188295	-0.0272922	-0.0535877	0.219358
GSM1012991	110	male	57.5452	Y	IB	45.9333	0	0.160331	High	-0.0560428	0.0226159	0.0705966	-0.0560428	0.0226159	-0.154499
GSM1012992	111	male	78.2658	Y	IIIA	22.6667	1	0.11837	High	0.0989018	-0.0389271	0.0905018	0.0989018	-0.0389271	-0.0460793
GSM1012994	112	male	79.7753	Y	IB	7.93333	1	0.124134	High	-0.0998934	0.0297778	0.0306466	-0.0998934	0.0297778	-0.201774
GSM1012995	113	male	74.3808	Y	IB	0.466667	1	-0.227343	Low	-0.0354672	-0.0537369	-0.161667	-0.0354672	-0.0537369	0.104838
GSM1012996	114	male	78.3205	Y	IIIA	14.6667	1	-0.0532792	Middle	0.0723283	-0.0228103	-0.00978061	0.0723283	-0.0228103	0.0745404
GSM1012997	115	male	76.9068	Y	IB	53.6667	0	0.0185732	Middle	-0.0313945	0.0586374	0.0273424	-0.0313945	0.0586374	-0.131243
GSM1012999	116	male	71.0795	Y	IIIB	34.4	1	-0.0564051	Middle	0.0861664	-0.0990452	-0.0414422	0.0861664	-0.0990452	0.219733
GSM1013000	117	female	74.8849	N	IA	51.3333	0	-0.0957727	Low	-0.00706785	0.0137835	-0.0470196	-0.00706785	0.0137835	0.0692851
GSM1013001	118	male	73.2055	Y	IA	39.1667	0	-0.0308007	Middle	-0.0362536	-0.00314929	-0.0301766	-0.0362536	-0.00314929	-0.0672676
GSM1013003	119	female	65.2932	Y	IV	35.5	0	-0.0312612	Middle	-0.128507	0.00267344	-0.0747332	-0.128507	0.00267344	-0.00272467
GSM1013005	120	male	60.7753	Y	IIB	12.6	1	0.14253	High	-0.0266736	0.0483016	0.0834116	-0.0266736	0.0483016	-0.0866907
GSM1013006	121	male	75.8959	Y	IA	15.1333	1	-0.150338	Low	0.0357694	-0.0300277	-0.0778103	0.0357694	-0.0300277	0.120586
GSM1013007	122	female	75.4493	Y	IIIB	17.1	0	-0.110103	Low	-0.0108205	0.0153158	-0.0538373	-0.0108205	0.0153158	0.0440585
GSM1013008	123	female	62.5753	Y	IB	43.4	0	0.03837	High	-0.0142521	0.00122305	0.0145606	-0.0142521	0.00122305	-0.136093
GSM1013009	124	male	62.9233	Y	IA	50.9	0	-0.0321661	Middle	0.0364743	-0.0470109	-0.0197991	0.0364743	-0.0470109	-0.0486943
GSM1013010	125	female	60.4932	Y	IA	31.5333	0	-0.0261413	Middle	0.0607099	0.0045196	0.0143723	0.0607099	0.0045196	0.13185
GSM1013011	126	male	64.3397	Y	IIA	39.4667	0	0.0542375	High	0.00268808	0.078625	0.0735075	0.00268808	0.078625	-0.0755748
GSM1013012	127	male	66.4466	Y	IA	50.9667	0	-0.177527	Low	-0.0871395	0.0198448	-0.122282	-0.0871395	0.0198448	0.0638238
GSM1013013	128	female	55.1178	Y	IIIA	36.2	0	-0.0637348	Middle	-0.0233675	-0.0185763	-0.0590254	-0.0233675	-0.0185763	0.182188
GSM1013014	129	male	81.2575	N	IV	5.06667	1	0.0231896	Middle	-0.0247222	-0.00536629	-0.00281276	-0.0247222	-0.00536629	0.107059
GSM1013015	130	female	50.1041	Y	IIIB	9.43333	1	0.0349235	High	-0.0249032	-0.05875	-0.0282628	-0.0249032	-0.05875	0.0610223
GSM1013016	131	female	76.3397	N	IIIB	50	0	-0.0915658	Middle	0.0375107	-0.0403108	-0.0520967	0.0375107	-0.0403108	0.084235
GSM1013018	132	female	50.0521	N	IB	35.7667	0	-0.0740822	Middle	0.00055602	0.00262376	-0.0348827	0.00055602	0.00262376	-0.0695472
GSM1013019	133	male	53.4658	N	IB	46.5667	0	-0.0909669	Middle	-0.00403171	7.45462e-05	-0.0538788	-0.00403171	7.45462e-05	0.167712
GSM1013020	134	male	65.789	Y	IA	23.9	0	0.00699885	Middle	0.0439826	-0.0072461	0.0220908	0.0439826	-0.0072461	-0.0789455
GSM1013021	135	female	68.674	Y	IA	49.0667	0	-0.058112	Middle	-0.0644596	0.0694257	-0.0204816	-0.0644596	0.0694257	-0.0964679
GSM1013025	136	male	74.9863	Y	IIIB	34.0667	1	-0.0794785	Middle	-0.019489	-0.0375054	-0.0688624	-0.019489	-0.0375054	0.229286
GSM1013028	137	female	61.1151	Y	IB	43.9	0	-0.0791836	Middle	-0.137223	-0.0218053	-0.12231	-0.137223	-0.0218053	0.195943
GSM1013032	138	male	51.3671	Y	IIIB	5.13333	1	0.220466	High	0.00043277	0.0214687	0.126155	0.00043277	0.0214687	-0.107323
GSM1013033	139	male	72.1068	Y	IB	38.6667	0	-0.0234157	Middle	-0.0498125	0.0222205	-0.0264428	-0.0498125	0.0222205	-0.0841873
GSM1013035	140	male	59.9096	N	IIIB	24.2333	0	-0.119748	Low	-0.113996	-0.0311045	-0.134046	-0.113996	-0.0311045	0.119576
GSM1013036	141	female	59.2137	Y	IB	28.2	1	0.119965	High	0.0629285	-0.0427648	0.0688376	0.0629285	-0.0427648	-0.0993528
GSM1013038	142	male	68.1562	N	IA	33.3333	0	-0.0926672	Middle	0.00356157	0.00517461	-0.045646	0.00356157	0.00517461	0.0811212
GSM1013041	143	female	57.7342	Y	IIIA	31.1	0	0.0809931	High	-0.0291988	0.0426566	0.0521158	-0.0291988	0.0426566	-0.133708
GSM1013042	144	female	81.6438	N	IA	20.1333	0	-0.201098	Low	0.0449666	-0.0255069	-0.096931	0.0449666	-0.0255069	0.0294638
GSM1013043	145	male	74.1288	Y	IB	29.8667	0	-0.0614453	Middle	-0.0327393	0.0391664	-0.0228789	-0.0327393	0.0391664	-0.0360741
GSM1013044	146	male	76.9616	N	IB	20.2667	0	-0.0434811	Middle	0.307479	-0.000404275	0.120828	0.307479	-0.000404275	-0.0446202
GSM1013045	147	female	72.8904	N	IB	29.2	0	-0.0207059	Middle	0.109871	0.0386076	0.0610334	0.109871	0.0386076	0.0976702
GSM1013047	148	female	52.4301	N	IB	28.8333	0	0.0280742	High	0.122848	0.031464	0.0884731	0.122848	0.031464	-0.105729
GSM1013048	149	female	48.0082	Y	IB	2.1	0	-0.0887371	Middle	0.0881931	-0.0162921	-0.0126095	0.0881931	-0.0162921	0.0586614
GSM1013049	150	female	63.9041	Y	IB	27.4	0	-0.207342	Low	0.12277	-0.0211258	-0.0579748	0.12277	-0.0211258	0.136518
GSM1013052	151	male	80.0521	Y	IIIB	18.2	1	0.128564	High	0.194058	0.00818287	0.16492	0.194058	0.00818287	-0.120599
GSM1013053	152	female	55.2384	Y	IA	13.5667	0	-0.0876883	Middle	-0.114251	0.0407352	-0.0760132	-0.114251	0.0407352	-0.115945
GSM1013055	153	female	61.2411	Y	IA	20.6333	0	0.00325639	Middle	0.0608123	0.0329354	0.0439588	0.0608123	0.0329354	0.0317644
GSM1013056	154	male	71.1918	Y	IB	25.7333	0	-0.0112511	Middle	-0.0632405	0.021821	-0.0252637	-0.0632405	0.021821	-0.166991
GSM1013057	155	male	44.7616	Y	IIIB	17.5	0	-0.01697	Middle	0.07424	-0.0602306	-0.00489658	0.07424	-0.0602306	0.0457972
GSM1013058	156	female	64.3945	N	IA	22.6	1	0.0709978	High	-0.121681	0.0207582	-0.00464976	-0.121681	0.0207582	-0.297615
GSM1013059	157	male	55.3288	Y	IA	25.4	0	-0.255319	Low	0.0284759	-0.066769	-0.15101	0.0284759	-0.066769	0.0555899
GSM1013060	158	male	63.7589	Y	IV	18.9667	1	0.0597446	High	-0.134304	0.0511113	-0.00688164	-0.134304	0.0511113	-0.172289
GSM1013061	159	female	81.5534	Y	IA	24.7	0	-0.11848	Low	-0.00795183	0.0175033	-0.0489646	-0.00795183	0.0175033	0.0569111
GSM1013063	160	female	85.9205	Y	IIIB	14.2	0	0.0753386	High	0.0248843	0.0444223	0.0793877	0.0248843	0.0444223	-0.180705
GSM1013065	161	male	81.863	Y	IIIB	14.6667	1	0.105472	High	0.00200642	0.0514684	0.0874914	0.00200642	0.0514684	-0.258248
GSM1013066	162	female	50.1151	Y	IA	20.4	0	-0.13501	Low	-0.0149664	-0.00518051	-0.0814767	-0.0149664	-0.00518051	0.0494666
GSM1013067	163	female	71.9534	Y	IA	14	0	0.0623361	High	0.0983389	0.0608555	0.112526	0.0983389	0.0608555	-0.0832932
GSM1013068	164	female	67.9178	Y	IA	22.6667	0	-0.0635369	Middle	0.0841812	-0.0954569	-0.0458068	0.0841812	-0.0954569	0.0697891
GSM1013070	165	male	81.8795	Y	IIIA	1.1	0	-0.0472288	Middle	-0.0982184	-0.0569358	-0.101701	-0.0982184	-0.0569358	0.0660433
GSM1013072	166	male	44.0685	Y	IIB	4.76667	0	0.0465722	High	0.0153262	0.0381336	0.0536277	0.0153262	0.0381336	-0.0927314
GSM1013073	167	male	57.4247	Y	IB	19.2	0	0.0256311	Middle	-0.0310154	-0.0200257	-0.0118002	-0.0310154	-0.0200257	-0.0527938
GSM1013074	168	female	66.0959	Y	IB	19.6667	0	-0.136004	Low	0.0507191	0.010829	-0.0377815	0.0507191	0.010829	0.090308
GSM1013075	169	female	51.0932	Y	IA	18.1667	0	-0.0401583	Middle	-0.042137	-0.00994348	-0.0442609	-0.042137	-0.00994348	0.0710336
GSM1013076	170	female	59.674	Y	IB	20.2667	0	0.00984274	Middle	-0.00132776	-0.0610501	-0.0191079	-0.00132776	-0.0610501	-0.0222536
GSM1013082	171	male	63.9397	Y	IIIA	50.1	0	-0.150889	Low	0.0214838	0.0178003	-0.0521731	0.0214838	0.0178003	0.0886666
GSM1013083	172	female	57.2466	Y	IIIB	8.83333	1	0.00478758	Middle	0.0802588	0.107637	0.103819	0.0802588	0.107637	-0.167452
GSM1013087	173	female	46.0466	Y	IIIA	42.6	0	-0.227675	Low	0.00418804	-0.0134133	-0.120531	0.00418804	-0.0134133	0.132798
GSM1013088	174	male	71.2247	Y	IA	36.5333	0	-0.13549	Low	-0.0943297	0.0422605	-0.0880504	-0.0943297	0.0422605	0.115841
GSM1013091	175	male	73.3123	Y	IA	10.1667	1	0.0610227	High	-0.137268	0.015698	-0.0194082	-0.137268	0.015698	-0.156312
GSM1013093	176	female	52.5644	Y	IIB	32.4667	0	0.0467311	High	-0.0333966	0.00751536	0.0169168	-0.0333966	0.00751536	-0.186176
GSM1013096	177	male	66.9479	Y	IB	17.5	1	0.0162588	Middle	0.031794	-0.0501219	0.0025871	0.031794	-0.0501219	-0.0176636
GSM1013098	178	female	62.3233	N	IIIA	6.9	1	-0.0743903	Middle	0.00805011	0.0693555	0.00369605	0.00805011	0.0693555	0.00411615
GSM1013099	179	female	68.0959	N	IIB	16.5333	0	-0.236655	Low	-0.0154213	0.0241376	-0.115734	-0.0154213	0.0241376	0.152077
GSM1013102	180	female	61.5397	N	IIIA	37.8333	0	-0.172397	Low	0.00285982	-0.0131473	-0.0975043	0.00285982	-0.0131473	0.144593

## Sheet: TCGA
Sample	ID	gender	Age	Smoking	tumor pathologic	nodes pathologic	metastasis pathologic	pathologic stage	OS(months)	OS(event)	MDSC	MDSC	CAF	M2	Exclusion	Dysfunction
TCGA-91-A4BD	345	male	78	1	T1b	N1	M0	IIA	20.1	0	-0.0372941	Middle	-0.0749093	0.0217699	-0.0170395	-0.277206
TCGA-69-7761	243	male	84	1	T2a	N0	M0	IB	6.2	0	-0.0869728	Low	-0.0495729	-0.0704597	-0.0938594	-0.238803
TCGA-73-4675	263	male	59	1	T3	N1	M0	IIIA	30.7	1	-0.0127428	Middle	0.0617324	0.0233937	-0.047981	-0.229278
TCGA-L4-A4E6	399	male	67	1	T1	N0	M0	IA	14.5	0	-0.313751	Low	-0.00169681	-0.0134567	-0.0434523	-0.224439
TCGA-55-8096	186	female	67	1	T2a	N0	M0	IB	24	1	-0.070647	Low	0.0750924	0.00950162	0.0118415	-0.222592
TCGA-78-7540	293	female	66	0	T2	N0	M0	IB	39.9	1	-0.0466555	Middle	-0.0525614	-0.0167401	0.00739287	-0.212031
TCGA-55-7726	167	female	72	1	T1b	N0	M0	IA	21.7	0	0.0835727	High	0.210265	-0.0196785	0.021676	-0.209382
TCGA-69-7980	250	female	70	1	T1b	N0	M0	IA	12.1	0	-0.00547227	Middle	0.0254738	-0.0220792	-0.0708389	-0.208754
TCGA-97-7941	371	female	72	1	T1b	N0	M0	IA	16.1	0	-0.0392129	Middle	-0.0289798	0.0194246	0.0015948	-0.207104
TCGA-MP-A4SW	474	male	53	1	T2	N1	M0	IIB	19.4	1	-0.0853125	Low	-0.0707494	-0.00646605	-0.0692758	-0.194899
TCGA-86-8279	314	male	46	0	T2a	N1	M0	IIA	31.6	0	0.0563447	High	0.0580879	0.0109195	-0.0352546	-0.194677
TCGA-05-4397	434	male	65	1	T2	N1	M0	IIB	6.2	0	0.0700571	High	-0.0283643	0.00637349	0.0420173	-0.191835
TCGA-78-7535	289	male	45	1	T2	N0	M0	IB	31.6	1	0.0221312	Middle	-0.0384978	0.0308925	0.0472139	-0.187875
TCGA-50-8459	131	male	68	1	T3	N0	M0	IIB	19.6	0	-0.0781581	Low	0.346386	-0.00425768	-0.000248682	-0.18507
TCGA-MP-A4TC	481	male	77	1	T1	N2	M0	IIIA	0.1	0	0.0799884	High	0.214044	-0.0514901	0.032606	-0.183439
TCGA-49-4488	80	female	74	1	T1	N0	M0	IA	29	1	0.0329086	Middle	-0.0086654	0.017002	-0.0513337	-0.182282
TCGA-91-6849	339	female	75	1	T2	N2	M0	IIIA	1.2	0	-0.116951	Low	0.0215889	0.00467492	-0.0582123	-0.180737
TCGA-97-7552	366	male	70	1	T2	N0	M0	IB	64.4	0	-0.178355	Low	-0.105135	-0.0593176	-0.13756	-0.180402
TCGA-44-6778	58	male	59	1	T1	N0	M0	IA	62.1	0	-0.140379	Low	-0.0965331	-0.0298594	-0.153453	-0.177717
TCGA-55-8204	189	female	87	1	T2a	N0	M0	IB	17.2	0	0.0365788	Middle	0.0425751	-0.00163234	-0.0562537	-0.176225
TCGA-86-7953	304	female	69	0	T1b	N0	M0	IA	33.2	0	-0.01539	Middle	-0.0283624	-0.00838561	0.0584636	-0.172616
TCGA-69-7764	245	male	75	1	T1b	N0	M0	IA	13.8	0	-0.0239281	Middle	-0.0341542	0.00455979	-0.100368	-0.171508
TCGA-J2-A4AD	395	female	61	1	T1a	N0	M0	IA	18.3	1	0.0549911	High	0.0276508	0.0440902	-0.00592695	-0.16782
TCGA-38-A44F	428	male	80	1	T2a	N0	M0	IB	6.1	0	-0.107627	Low	-0.0362468	-0.0110948	-0.068365	-0.164151
TCGA-44-3918	44	female	60	1	T1	N0	M0	IA	34.5	0	-0.0857272	Low	0.00838461	-0.0702435	-0.0217893	-0.163235
TCGA-44-5643	47	male	53	1	T2b	N2	M0	IIIA	33.8	0	0.0736632	High	-0.0698653	0.0170113	0.0327495	-0.162515
TCGA-55-A57B	219	female	80	0	T1b	N0	M0	IA	18.2	0	-0.0561775	Middle	0.024247	0.00770134	-0.0198779	-0.161208
TCGA-93-A4JQ	351	male	49	1	T1b	N0	M0	IA	17.5	0	-0.0281179	Middle	0.0414921	-0.0215908	0.0248545	-0.159459
TCGA-MP-A4TH	411	female	70	1	T1a	N0	M0	IA	24.7	0	-0.162728	Low	-0.092622	0.00999849	-0.0567486	-0.15931
TCGA-91-6840	336	female	59	1	T1b	N0	M0	IA	12.4	0	0.00646833	Middle	-0.0231835	0.0034612	0.0521942	-0.15659
TCGA-MP-A5C7	413	female	76	1	T2	N0	M0	IB	74.9	0	-0.0098533	Middle	-0.0309019	0.03134	0.0594077	-0.15564
TCGA-86-8073	310	male	58	1	T2a	N0	M0	IB	24.7	0	-0.0792407	Low	0.0182168	0.0294233	-0.0326879	-0.153579
TCGA-44-2659	35	female	65	1	T1	N1	M0	IIB	38.2	0	-0.0586002	Middle	0.0333232	0.00047438	0.000674261	-0.151857
TCGA-97-A4M3	384	female	69	1	T1b	N0	M0	IA	18	0	0.00858924	Middle	0.0418366	0.00452916	-0.0123267	-0.150996
TCGA-55-8510	200	female	55	1	T2a	N0	M0	IB	18	0	-0.127223	Low	4e-05	-0.00511584	0.00542496	-0.150187
TCGA-55-A48X	210	female	63	1	T1b	N1	M0	IIA	23	0	-0.098845	Low	-0.0782827	0.00413271	-0.00518754	-0.148481
TCGA-05-4430	15	female	59	1	T2	N0	M0	IB	25.4	0	-0.0248344	Middle	0.152463	0.0382667	0.0297572	-0.144733
TCGA-91-8496	341	female	63	0	T2a	N0	M0	IB	16.8	0	-0.117228	Low	-0.0266711	0.032999	-0.000607084	-0.143961
TCGA-50-6673	128	female	84	0	T1	N0	M0	IA	0.7	1	-0.00816197	Middle	0.0416362	0.0054866	-0.040921	-0.143344
TCGA-64-1677	229	female	77	1	T2	N2	M0	IIIA	20.9	1	0.148576	High	-0.0753996	0.0467781	0.0699237	-0.143007
TCGA-55-1596	139	male	55	1	T2	N1	M0	IIB	68.8	0	0.0690668	High	-0.0497105	-0.00276255	0.00157588	-0.141506
TCGA-97-A4M6	386	female	45	0	T1a	N0	M0	IA	18.9	0	-0.117883	Low	-0.018845	-0.0463123	0.0073785	-0.139981
TCGA-49-6745	93	male	82	1	T2a	N2	M0	IIIA	17.4	0	-0.0142457	Middle	0.0406782	-0.0410355	-0.0395302	-0.139961
TCGA-71-6725	255	female	48	1	T2	N0	M0	IB	8.5	0	0.0194543	Middle	-0.029618	0.0264542	0.0465735	-0.139193
TCGA-69-7974	247	female	54	1	T2a	N2	M0	IIIA	6.1	0	-0.0389009	Middle	-0.0355193	-0.0342035	-0.096872	-0.137745
TCGA-50-5055	106	female	79		T1	N1	M0	IIA	61	1	-0.10543	Low	-0.0225036	0.0185848	0.0678319	-0.134745
TCGA-05-4415	9	male	57	1	T4	N2	M0	IIIB	3	1	0.146158	High	-0.00611806	0.00222605	-0.00635946	-0.134519
TCGA-69-7978	248	male	59	1	T2b	N1	M0	IIB	4.5	0	-0.114529	Low	0.0225011	-0.0847355	-0.117503	-0.133897
TCGA-44-6147	52	female	67	1	T1b	N0	M0	IA	28.2	0	-0.0724	Low	0.00429513	0.0113369	-0.067284	-0.133012
TCGA-L9-A7SV	404	male	69	1	T2a	N1	M0	IIA	18.8	0	0.0422845	Middle	-0.0761791	0.0380106	0.0167888	-0.132926
TCGA-44-A479	72	female	73	1	T2	N0	M0	IB	16.2	0	-0.105019	Low	-0.0282596	-0.0280613	-0.0361362	-0.131504
TCGA-05-4427	14	female	65	1	T2	N1	M0	IIB	26.4	0	0.0128153	Middle	-0.00522954	-0.0334953	0.0236201	-0.131185
TCGA-86-8359	317	male	52	1	T3	N2	M0	IIIA	14.8	1	0.0220606	Middle	0.0388421	-0.0344056	-0.0375663	-0.130514
TCGA-86-8056	309	female	63	1	T4	N0	M0	IIIA	4.6	0	-0.0976442	Low	-0.0243824	-0.00626614	0.0100542	-0.130488
TCGA-L9-A5IP	472	female	40	1	T3	N2	M1	IV	14.3	1	0.064418	High	0.018472	-0.0338233	-0.0412097	-0.130118
TCGA-67-3773	464	female	84	1	T2	N0	M0	IB	59.7	1	-0.0643071	Middle	-0.011101	0.00332525	0.00530396	-0.128924
TCGA-44-2657	34	female	74	1	T2	N0	M0	IB	45	0	-0.166731	Low	-0.079254	0.00576524	-0.0744949	-0.127182
TCGA-NJ-A4YF	414	female	50	1	T1	N0	M0	IA	72	0	0.0518017	High	-0.0477403	0.0151538	-0.00372281	-0.126933
TCGA-78-7147	271	female	67	1	T2	N1	M0	IIB	19.5	1	0.0619608	High	-0.0492044	0.0110208	-0.0649602	-0.125752
TCGA-44-6775	55	female	72	1	T2a	N0	M0	IB	23.5	0	-0.0904524	Low	0.18169	0.00491386	-0.0158895	-0.125602
TCGA-05-4249	1	male	67	1	T2	N0	M0	IB	50.8	0	-0.0830382	Low	-0.0310284	0.0356111	0.0364771	-0.123534
TCGA-55-7994	177	male	81	1	T3	N0	M0	IIB	20.1	0	-0.0457405	Middle	-0.0878314	-0.0484716	-0.0393414	-0.12312
TCGA-50-6594	125	female	79	1	T3	N2	M0	IIIA	12.3	1	0.0529203	High	0.0106083	0.00761846	-0.0392886	-0.122515
TCGA-55-7281	159	female	70	1	T1b	N0	M0	IA	29.1	0	-0.0699588	Low	0.0518641	0.00259312	0.0278358	-0.121543
TCGA-64-1680	231	male	63	1	T2a	N2	M1	IV	37.5	0	0.0335681	Middle	-0.0126641	0.038706	0.0540056	-0.12096
TCGA-86-8671	321	female	72	0	T2b	N1	M0	IIB	28	0	-0.228107	Low	-0.0522223	-0.0525648	-0.0101413	-0.118469
TCGA-55-1592	137	male	65	1	T2	N0	M0	IA	23.4	1	-0.0519203	Middle	-0.0218433	0.0302605	0.0107982	-0.117558
TCGA-55-7907	173	male	77	1	T2a	N1	M0	IIA	11.4	1	-0.0407809	Middle	-0.00453432	0.019228	0.0626044	-0.114893
TCGA-44-6146	51	male	64	1	T3	N0	M0	IIB	24.3	0	-0.0482416	Middle	-0.0317537	-0.0169522	0.0103436	-0.113018
TCGA-69-8255	252	male	71	1	T1a	N0	M0	IA	4.3	0	0.0489507	Middle	-0.0976668	0.0290772	-0.00927142	-0.112211
TCGA-91-6836	335	female	52	1	T2	N0	M0	IB	13.9	0	0.155733	High	-0.0504415	-0.0148824	-0.0973887	-0.111812
TCGA-49-4494	82	male	77	1	T3	N2	M0	IIIA	36	1	0.103785	High	-0.00183547	0.0170646	-0.0574678	-0.110189
TCGA-69-7760	242	male	73	0	T3	N0	M0	IIB	6.7	0	0.089976	High	0.0220729	-0.0113232	-0.00830288	-0.109148
TCGA-62-8399	222	male	62	1	T2	N2	M0	IIIA	89.9	0	0.050981	Middle	0.0115096	-0.000579063	0.00053657	-0.109068
TCGA-NJ-A4YG	415	male	65	1	T2	N0	M0	IB	75.4	0	-0.0213379	Middle	-0.0203179	0.0321071	-0.0949282	-0.108561
TCGA-55-1594	448	male	68	1	T2	N2	M0	IIIA	2.5	0	0.0462671	Middle	-0.0249099	0.0247882	-0.00990417	-0.108169
TCGA-44-7662	63	male	61	1	T2a	N0	M0	IB	7.3	0	0.109297	High	0.203903	-0.0327559	-0.134256	-0.107911
TCGA-44-6148	53	male	60	1	T1b	N0	M0	IA	23.5	0	-0.0488613	Middle	0.0584564	0.0228204	0.00419315	-0.107205
TCGA-99-8032	471	male	61	1	T1a	N0	M0	IA	4.7	0	0.0617349	High	0.0691148	0.0255175	-0.0115276	-0.106415
TCGA-97-8174	470	male	67	1	T2b	N0	M0	IIA	11.2	1	-0.0948771	Low	0.0838787	0.0182658	0.00339751	-0.106107
TCGA-95-8494	360	male	67	1	T2a	N1	M0	IIA	2.8	0	0.109015	High	-0.022756	-0.00330721	-0.0147368	-0.101197
TCGA-78-7536	290	male	69	1	T2	N2	M0	IIIA	8.1	1	0.0617393	High	-0.0906419	0.0164308	-0.0204753	-0.100949
TCGA-05-4424	12	male	70	1	T3	N0	M0	IIB	30.4	0	-0.0264586	Middle	0.00718688	0.0167863	0.0232694	-0.100923
TCGA-NJ-A7XG	422	male	49	1	T4	N1	M0	IIIA	20.6	0	0.0393684	Middle	-0.0260419	0.0152127	0.00723647	-0.100451
TCGA-MP-A4TA	480	female	75	1	T1	N0	M0	IA	29.5	0	0.0808786	High	-0.0708746	-0.0186009	0.0164885	-0.09696
TCGA-78-7150	274	male	59	1	T2	N1	M0	IIB	22.2	1	0.0882822	High	0.0762807	-0.0103513	0.0284868	-0.0966252
TCGA-55-7815	170	male	76	0	T2a	N0	M0	IB	25.8	0	-0.0675833	Low	0.0514271	-0.00984603	0.0644053	-0.0964098
TCGA-55-7283	160	female	76	1	T3	N2	M0	IIIA	20.3	0	0.03183	Middle	-0.0417101	0.0422845	0.134684	-0.0952204
TCGA-NJ-A4YQ	418	female	69	1	T1b	N0	M0	IA	47.7	0	-0.070347	Low	-0.101953	-0.0162215	0.00932105	-0.0942496
TCGA-50-6593	124	female	49	1	T1	N2	M0	IIIA	11.2	1	-0.0259385	Middle	0.129522	0.0523823	-0.025686	-0.0941065
TCGA-05-4410	436	male	62	1	T2	N0	M0	IB	8.4	0	-0.0930502	Low	-0.0581	-0.0326816	-0.055562	-0.0932793
TCGA-38-4626	23	female	57	1	T2b	N0	M0	IIA	122.5	0	-0.118261	Low	-0.029924	-0.0266087	-0.154163	-0.0930193
TCGA-MP-A4TI	484	male	72	1	T2a	N1	M0	IIA	9.8	0	-0.0705201	Low	0.0178189	-0.0942766	-0.0311465	-0.0928967
TCGA-49-4487	79	female	72	1	T1	N0	M0	IA	28.5	1	0.042064	Middle	-0.0176981	-0.0192834	-0.0494291	-0.0922536
TCGA-62-8402	223	female	73	0	T2	N2	M0	IIIA	49.9	1	0.0262845	Middle	-0.0802127	-0.0510858	-0.0703628	-0.0910172
TCGA-95-7039	352	female	54	1	T3	N0	M0	IIB	42.4	0	0.068846	High	0.018288	0.0174846	-0.0974482	-0.0909667
TCGA-55-1595	138	female	74	1	T1	N0	M0	IA	49.3	0	0.0226594	Middle	0.0152855	0.0126581	-0.00504938	-0.0904985
TCGA-05-4417	10	female	51	1	T2	N0	M0	IB	15.2	0	-0.0883449	Low	0.16464	-0.0120045	0.0466875	-0.0903211
TCGA-05-4398	6	female	47	1	T4	N3	M0	IIIB	47.7	0	-0.00263864	Middle	-0.0127472	-0.0512352	-0.0427274	-0.0902106
TCGA-55-8614	205	male	76	1	T2a	N0	M0	IB	17.9	0	0.0614767	High	0.114318	0.0149423	0.057183	-0.0880668
TCGA-50-5931	111	female	75	1	T2	N0	M0	IB	14.5	1	0.0941993	High	-0.0204443	0.0256144	0.0194131	-0.0863616
TCGA-69-7979	249	female	71	1	T2a	N0	M0	IB	3	0	0.0582652	High	0.0131708	0.0270834	0.0250361	-0.0855477
TCGA-55-7728	169	female	64	1	T2a	N0	M0	IB	23.5	0	-0.194734	Low	-0.111683	-0.0413083	-0.0540444	-0.0854187
TCGA-95-A4VN	362	female	62	1	T2a	N1	M0	IIA	18.4	0	0.0194548	Middle	-0.0770405	-0.0570603	0.00991633	-0.0843516
TCGA-78-7633	295	male	67	1	T2	N0	M0	IB	50.9	1	-0.0185506	Middle	0.0205692	0.0370567	-0.0361124	-0.0842429
TCGA-78-7158	280	female	59	1	T4	N2	M0	IIIB	6	1	0.0561441	High	-0.0597584	0.0654029	0.0394255	-0.0836696
TCGA-L9-A8F4	405	female	64	1	T2a	N0	M0	IB	15.9	0	-0.012479	Middle	-0.0683015	0.00847426	-0.0722053	-0.0831538
TCGA-67-6215	239	female	52	0	T2a	N0	M0	IB	5.8	0	-0.022974	Middle	-0.0497717	0.00474451	0.0437065	-0.0830644
TCGA-86-7955	306	male	62	0	T2a	N0	M0	IB	35.7	0	0.12096	High	-0.0465727	0.0354292	-0.0199266	-0.082484
TCGA-55-7727	168	male	70	1	T1a	N2	M0	IIIA	4	0	-0.0176588	Middle	-0.0625249	-0.0028073	0.0259237	-0.0817726
TCGA-38-4631	28	female	72	1	T2	N0	M0	IB	11.8	1	0.117763	High	-0.0365604	0.00538779	-0.102666	-0.0789712
TCGA-44-7659	60	male	70	1	T1b	N0	M0	IA	23	0	-0.0411939	Middle	-0.0488378	-0.00257933	-0.0709365	-0.077458
TCGA-50-5932	112	male	75		T2	N1	M0	IIB	41.2	1	-0.00284949	Middle	-0.0253264	0.0179947	-0.0821735	-0.0772576
TCGA-97-8171	372	male	81	1	T2a	N2	M1	IV	18.9	0	0.0342765	Middle	-0.0843169	0.0710729	0.124121	-0.0768387
TCGA-50-5942	118	female	67	1	T1	N0	M0	IA	61.6	0	-0.0375953	Middle	0.0301627	0.02145	-0.0343934	-0.0756168
TCGA-55-7227	158	male	77	1	T3	N1	M0	IIIA	31.7	1	-0.082676	Low	0.0773433	-0.0153036	-0.162066	-0.0734938
TCGA-44-7667	64	female	49	1	T3	N0	M0	IIB	36.6	0	0.153863	High	-0.0621158	0.0426515	0.0606443	-0.0725578
TCGA-67-3774	465	female	73	1	T2	N0	M0	IB	5.6	1	-0.0856832	Low	0.0323226	-0.0146963	0.00562474	-0.0720622
TCGA-49-AARO	99	female	39	1	T1a	N0	M0	IA	125.3	0	-0.0164863	Middle	0.0275325	-0.00556683	0.0475239	-0.0708843
TCGA-95-A4VK	361	female	74	1	T2b	N2	M0	IIIA	21.7	0	-0.00675638	Middle	-0.0550864	0.00248805	0.00431288	-0.069472
TCGA-55-8085	179	male	64	1	T1b	N0	M0	IA	30.1	0	0.0239894	Middle	-0.0782304	0.00672343	-0.013987	-0.0692743
TCGA-55-7573	162	female	72	1	T1b	N0	M0	IA	16.2	0	-0.12809	Low	0.00498204	0.00804994	-0.114776	-0.0690379
TCGA-78-8640	296	male	59	1	T1	N1	M0	IIA	217.6	0	0.0746764	High	-0.0814252	0.013076	0.0360881	-0.0687431
TCGA-86-7713	302	male	70	0	T2b	N0	M0	IIA	38.6	0	0.0365323	Middle	-0.0561803	0.0154013	-0.00669392	-0.0675129
TCGA-64-1676	228	male	58	1	T1a	N0	M0	IA	57.6	0	0.0233149	Middle	0.0119146	0.0153305	0.0238226	-0.0661919
TCGA-91-8497	342	female	75	0	T1a	N0	M0	IA	14.5	1	-0.152368	Low	-0.0391272	0.0266964	0.0257765	-0.0661013
TCGA-55-8615	206	male	67	1	T3	N2	M0	IIIA	14.9	0	0.0424538	Middle	-0.0124526	0.0257793	0.0295202	-0.0646238
TCGA-MN-A4N5	408	male	63	1	T1a	N0	M0	IA	2.8	0	0.00647876	Middle	-0.0584474	-0.0230007	0.0216833	-0.064587
TCGA-MP-A4SY	475	male	61	1	T2	N1	M0	IIB	49.7	0	0.0506077	Middle	0.117676	0.010746	-0.0586612	-0.0644536
TCGA-44-A4SS	76	male	73	1	T1b	N0	M0	IA	13.8	0	-0.0645827	Middle	0.0142352	-0.0495477	-0.0857318	-0.0638483
TCGA-86-8668	319	female	61	0	T1b	N0	M0	IA	14.1	0	-0.0767158	Low	0.0722007	0.00326169	0.0210909	-0.0634351
TCGA-49-6743	91	female	81	1	T1	N2	M0	IIIA	54	0	0.022064	Middle	0.0508415	-0.0109225	-0.0266505	-0.0630303
TCGA-53-7624	133	female	40	1	T2	N0	M1	IV	34.8	1	0.0607825	High	-0.0340577	-0.0305583	0.00011232	-0.062637
TCGA-05-4382	2	male	68	1	T2	N0	M0	IB	20.2	0	-0.10259	Low	0.0941609	-0.0455406	-0.135775	-0.0625818
TCGA-93-7348	347	female	75	1	T1a	N0	M0	IA	17.7	0	-0.034431	Middle	0.112045	-0.00142124	-0.0854128	-0.0623428
TCGA-55-A492	215	female	70	1	T1a	N0	M0	IA	19.9	0	0.00300205	Middle	-0.0253856	0.0591694	0.10376	-0.0617577
TCGA-64-5775	234	male	71	1	T4	N0	M0	IIIA	2.1	1	0.162534	High	0.105539	0.0132443	-0.0281358	-0.0615103
TCGA-55-8616	451	female	58	1	T2a	N0	M0	IB	8.9	0	0.0234578	Middle	-0.0285101	0.0448458	0.0179595	-0.0614713
TCGA-55-A494	216	female	61	1	T2a	N0	M0	IB	16	0	0.0500351	Middle	-0.0536236	0.045374	0.0841836	-0.060706
TCGA-55-6978	148	male	81	0	T2b	N0	M0	IIA	5.9	1	0.000718538	Middle	0.120153	-0.0947518	-0.0947636	-0.060545
TCGA-44-8119	70	male	73	1	T3	N0	M0	IIB	9.5	0	0.0809086	High	0.1016	-0.0137561	-0.0495006	-0.0603961
TCGA-86-8358	316	male	44	1	T2a	N0	M0	IB	21.8	0	0.0801192	High	-0.0600184	0.0275923	-0.0269242	-0.0584608
TCGA-L9-A444	401	female	60	1	T1a	N0	M0	IA	10.2	0	-0.0981268	Low	-0.0849051	-0.0609236	-0.102189	-0.0572402
TCGA-86-8280	315	female	54	0	T2b	N0	M0	IIA	23.4	0	-0.119516	Low	0.0385311	0.00373766	0.0224082	-0.0564511
TCGA-97-8177	376	female	59	0	T2a	N0	M0	IB	16.6	0	-0.102354	Low	0.0482289	0.00188451	-0.0089951	-0.0560311
TCGA-86-A4JF	327	male	56	1	T3	N0	M0	IIB	17.9	0	0.0581564	High	-0.0588304	-0.0554366	-0.0483708	-0.0513444
TCGA-67-3771	462	female	77	1	T1	N0	M0	IA	37.9	1	-0.0389724	Middle	-0.0232089	-0.00771486	-0.0019657	-0.0512349
TCGA-62-A46V	225	female	78	1	T2	N0	M0	IB	73.3	0	0.026492	Middle	0.0398091	0.0429663	0.0733953	-0.051217
TCGA-50-6595	126	female	74	1	T2	N2	M0	IIIA	6.3	1	0.167981	High	0.196606	-0.0694852	-0.049324	-0.0510641
TCGA-97-8552	379	female	55	0	T1a	N0	M0	IA	20.9	0	-0.117092	Low	-0.0467232	0.0302557	0.0119785	-0.0507161
TCGA-49-AARQ	100	female	41	1	T2	N0	M0	IB	224.4	0	0.0683834	High	-0.0683287	0.00381985	0.00559931	-0.0487953
TCGA-69-7763	244	male	69	1	T1b	N0	M0	IA	23	0	-0.0422545	Middle	0.11145	-0.00908418	-0.00795153	-0.0485936
TCGA-91-6848	338	male	59	1	T2	N2	M0	IIIA	7.5	0	0.12347	High	0.0610779	-0.0143491	-0.037549	-0.0484774
TCGA-44-2665	38	female	55	0	T2	N1	M0	IIB	43.4	0	-0.00300907	Middle	0.270555	0.00989175	0.0574018	-0.048199
TCGA-05-4422	438	male	68	1	T2	N0	M0	IB	15.3	0	-0.0637482	Middle	-0.103701	0.0203065	0.015392	-0.0469591
TCGA-73-7499	266	female	81	0	T2a	N0	M0	IB	51	1	0.0436702	Middle	-0.0773153	-0.000520156	0.0359662	-0.0467368
TCGA-S2-AA1A	423	female	68	1	T1b	N0	M0	IA	17.1	0	-0.0664335	Low	0.0108379	-0.000998518	0.0711413	-0.0464707
TCGA-50-5941	117	female	55	1	T2a	N2	M0	IIIA	49.1	0	-0.132799	Low	-0.066508	-0.071128	-0.0280771	-0.0463977
TCGA-MP-A4TK	412	female	56	1	T2	N1	M0	IIB	19.4	1	0.0109609	Middle	0.201475	0.00392992	0.0630794	-0.0462934
TCGA-95-A4VP	363	female	66	1	T2b	N2	M0	IIIA	20.2	0	0.019308	Middle	-0.00835355	-0.00190038	0.0278998	-0.0456921
TCGA-69-8253	251	female	59	1	T1a	N1	M0	IIA	14.2	0	0.0306133	Middle	-0.0143525	0.0185784	-0.00124439	-0.0452345
TCGA-97-7546	364	female	76	1	T1	N0	M0	IA	42.8	0	-0.0892077	Low	0.0629996	-0.0131278	0.000806878	-0.0445297
TCGA-95-7947	357	male	67	1	T1a	N0	M0	IA	15.9	0	-0.00108823	Middle	-0.0869767	-0.011056	0.0541261	-0.0435665
TCGA-44-2656	33	male	59	1	T2	N0	M0	IB	25	0	-0.1243	Low	-0.0571776	-0.081724	-0.12961	-0.0429773
TCGA-05-5428	20	male	57	1	T1b	N1	M0	IIA	22.3	0	0.0517723	High	-0.0292756	0.0668484	0.00719715	-0.0428222
TCGA-49-AARR	101	male	68	1	T1	N0	M0	IA	166.4	0	-0.0654627	Middle	-0.00467059	-0.000529884	-0.032978	-0.0427395
TCGA-97-7547	365	female	67	1	T2	N0	M0	IB	65.5	0	-0.0548769	Middle	0.00752378	0.00907371	-0.073453	-0.042616
TCGA-97-A4M5	385	male	83	1	T1b	N0	M0	IA	21.1	0	-0.105732	Low	0.00316206	0.00893108	0.00156268	-0.0425598
TCGA-86-8281	430	male	75	1	T1	N0	M0	IA	105.6	1	-0.0537892	Middle	-0.006214	0.0477936	0.038422	-0.0421798
TCGA-55-8203	188	female	69	1	T1b	N0	M0	IA	18.2	0	0.0176983	Middle	-0.0645582	0.0298372	-0.0674216	-0.0421714
TCGA-55-7816	171	female	49	0	TX	NX	M1	IV	15.6	1	-0.0870809	Low	0.127418	-0.00565609	-0.0595129	-0.0404359
TCGA-97-A4M7	387	male	74	1	T1b	N0	M0	IA	21	0	-0.107285	Low	-0.0211804	0.00220278	0.00886103	-0.0402437
TCGA-50-5049	104	male	70		T2	N0	M0	IA	103.1	0	-0.153176	Low	0.0245154	-0.0344447	0.0213433	-0.0394767
TCGA-44-3919	45	female	71	0	T1	N0	M0	IA	34.2	1	-0.0969907	Low	-0.0186621	-0.0200712	-0.0295512	-0.0393471
TCGA-49-AAQV	443	female	63	0	T1	N1	M0	IIB	3.8	0	0.0273744	Middle	-0.0874487	0.00863188	-0.176435	-0.036853
TCGA-86-8669	320	male	64	1	T1b	N0	M0	IA	31.3	0	-0.0529426	Middle	-0.0335151	0.00425623	0.0745018	-0.0359353
TCGA-55-8092	184	male	75	1	T3	N0	M0	IIB	5.1	1	-0.0171382	Middle	-0.0633676	-0.0495276	0.00122717	-0.0357204
TCGA-05-4402	7	female	57	0	T2	NX	M1	IV	8.1	1	-0.0251294	Middle	0.0565198	-0.00159151	0.0408126	-0.035646
TCGA-73-4666	260	female	52	1	T1	N0	M1	IV	26.7	0	0.0708935	High	-0.082863	-0.0380679	-0.0039576	-0.0346576
TCGA-44-8120	71	male	58	1	T2a	N0	M0	IB	8.7	0	0.0184962	Middle	0.125641	0.0470104	0.0208186	-0.0344382
TCGA-67-3772	463	female	82	0	T2	N0	M0	IB	87.2	1	-0.0386847	Middle	0.0722568	0.0493499	0.144958	-0.0339631
TCGA-MP-A4T4	476	female	68	1	T2	N1	M0	IIB	57.3	0	-0.0596513	Middle	-0.0116583	-0.0776871	0.0419593	-0.0320091
TCGA-55-8299	194	female	61	1	T1b	N0	M0	IA	15.6	1	-0.0494322	Middle	0.133817	-0.0767457	-0.0684797	-0.0317712
TCGA-49-AAR4	444	male	51	1	T2	N2	M0	IIIA	9.6	0	-0.0281373	Middle	-0.0921551	-0.0180889	-0.0546528	-0.0316522
TCGA-78-7542	294	male	56	1	T2	N0	M0	IB	10.7	1	0.156987	High	-0.0246064	-0.0522371	-2.66e-06	-0.0310197
TCGA-44-6779	59	female	50	1	T2	N1	M0	IIB	16.7	1	-0.0106513	Middle	0.0532837	-0.10154	-0.239925	-0.0287292
TCGA-78-7143	268	female	62	0	T2	N0	M0	IB	165.4	1	0.0199676	Middle	-0.0838853	0.000555048	-0.0349934	-0.0274259
TCGA-49-6761	94	female	68	1	T1	N2	M0	IIIA	11.8	0	0.0632973	High	-0.00686065	-0.0210654	0.0524958	-0.0267105
TCGA-78-8648	466	female	58	1	T3	N0	M0	IIB	31.7	1	-0.173782	Low	0.267246	-0.0511651	-0.0351174	-0.026261
TCGA-86-8075	311	female	66	0	T2	N0	M0	IB	16	0	-0.00505643	Middle	0.205946	-0.0379371	-0.020894	-0.0258578
TCGA-05-4434	440	female	67	1	T4	N1	M1	IV	5.7	0	-0.0461227	Middle	-0.0190629	-0.041731	-0.0101857	-0.0254978
TCGA-73-4658	257	female	80	1	T2	N0	M0	IB	53.3	1	-0.081133	Low	0.187435	-0.00254329	-0.0422455	-0.0241484
TCGA-38-4629	26	male	68	1	T3	N0	M0	IIB	28.8	1	0.0576113	High	0.0939306	-0.0254197	0.0155194	-0.0231325
TCGA-73-7498	265	female	58	1	T1b	N0	M0	IA	39.6	0	-0.0721264	Low	0.0159733	0.054494	0.137904	-0.0229833
TCGA-50-5930	110	male	47		T2	N2	M0	IIIA	9.4	1	-0.013824	Middle	0.100049	-0.020654	0.0257226	-0.0229617
TCGA-93-A4JN	349	male	71	1	T2a	N0	M1	IV	23.9	0	0.0537428	High	0.0360374	-0.0139511	0.0214496	-0.0224768
TCGA-69-8453	253	male	77	1	T3	N0	M0	IIB	26.3	0	-0.252363	Low	-0.05681	-0.0688256	-0.125936	-0.0221997
TCGA-55-7724	165	female	76	1	T2a	N0	M0	IB	23.5	0	-0.0740166	Low	0.00786305	0.00511224	0.0535561	-0.0221335
TCGA-97-8172	373	female	75	1	T2a	N0	M0	IB	18.2	0	-0.149944	Low	-0.00449606	0.024528	0.0550267	-0.0213853
TCGA-93-A4JO	469	male	70	1	T1a	N0	M0	IA	29.9	1	-0.0576355	Middle	-0.0716277	-0.00663781	0.0475921	-0.0212495
TCGA-71-8520	256	female	60	0	T2	N0	M0	IB	7	1	0.0389079	Middle	0.133988	-0.00235875	-0.0395256	-0.0198495
TCGA-73-4668	261	female	66	1	T2	N1	M0	IIB	15.6	0	0.0995094	High	0.0927173	-0.00957105	-0.0376774	-0.0198386
TCGA-44-3917	43	female	33	1	T2	N0	M0	IB	39.4	0	0.0719098	High	-0.0587311	0.0169101	0.0231042	-0.0192905
TCGA-55-8097	187	female	60	1	T1a	N0	M0	IA	15.9	0	-0.0580795	Middle	-0.00396768	0.0427629	0.0317738	-0.0188631
TCGA-50-7109	129	male	60	1	T1	N0	M0	IA	10.3	1	0.00417559	Middle	-0.0192075	0.0149386	-0.0545287	-0.0186131
TCGA-NJ-A55R	421	male	67	1	T1b	N0	M0	IA	20.1	0	-0.00795662	Middle	-0.0260539	0.0218815	0.00347073	-0.0183004
TCGA-55-8508	199	female	60	1	T2a	N1	M0	IIA	20.6	0	0.050992	Middle	0.000518642	-0.0046944	-0.0225164	-0.0175848
TCGA-55-8505	197	male	62	0	T1a	N2	M0	IIIA	14.7	0	0.055388	High	0.0885343	0.000614316	0.0259157	-0.01725
TCGA-49-4510	87	female	51	1	T2	N1	M0	IIB	29.9	1	0.0206253	Middle	0.0253699	0.0478634	0.0445525	-0.0171685
TCGA-93-A4JP	350	male	64	0	TX	NX	M1	IV	19.3	0	-0.0955261	Low	0.00418482	-0.0157761	-0.0811503	-0.0161196
TCGA-78-7153	276	female	65	1	T2	N0	M0	IB	121.2	0	0.0742896	High	-0.0447488	0.0712234	0.122643	-0.0142674
TCGA-55-6971	145	female	59	1	T2	N0	M0	IB	46.7	0	-0.111354	Low	-0.0325913	-0.0527702	0.00639085	-0.0141837
TCGA-44-6145	50	female	62	1	T1	N0	M0	IA	19.8	0	-0.0745501	Low	0.0535117	-0.104077	-0.0903664	-0.0141692
TCGA-55-6983	153	male	81	1	T2	N1	M0	IIB	94.1	0	-0.0473285	Middle	0.0235832	0.0355615	-0.00214441	-0.0136923
TCGA-78-7155	278	male	68	1	T2	N0	M0	IB	39	1	0.113535	High	-0.0311535	0.04088	0.000969597	-0.0136387
TCGA-MP-A4TF	483	female	58	1	T2b	N0	M0	IIA	20.1	0	0.086338	High	-0.0308656	-0.0370644	-0.00519597	-0.0132377
TCGA-62-A472	227	male	70	1	T3	N0	M0	IIB	30.3	0	0.0245071	Middle	-0.0878983	-0.0114585	-0.0922543	-0.0125464
TCGA-MP-A4T9	409	female	54	1	T2	N2	M0	IIIA	42.2	1	-0.0485725	Middle	0.038024	-0.00324607	-0.00814424	-0.0119972
TCGA-50-6591	122	female	63	0	T2	N0	M1	IV	4	1	0.14396	High	0.0767589	0.0429062	0.0109928	-0.0118578
TCGA-78-8660	467	male	69	1	T2	N1	M0	IIB	2.5	1	0.0264387	Middle	-0.0992474	0.00566607	0.0694461	-0.0108643
TCGA-49-4501	83	female	67	0	T2	N0	M0	IB	47.4	1	-0.0321588	Middle	0.0463923	0.033208	0.0422152	-0.0104723
TCGA-62-A46R	457	female	54	1	T2	N0	M0	IB	20.7	0	-0.0534845	Middle	-0.0554909	-0.000500464	-0.0219876	-0.00920151
TCGA-49-AAR9	445	male	61	1	T3	N0	M0	IIB	9.4	0	0.14138	High	-0.0131007	-0.000235913	-0.0142802	-0.00878993
TCGA-O1-A52J	486	female	74	1	T1	N0	M0	IA	4	0	-0.0794092	Low	-0.0228499	-0.00463706	0.091218	-0.00856318
TCGA-83-5908	297	female	59	1	T1	N0	M0	IA	27.5	0	0.099908	High	-0.0683281	-0.0950013	-0.0723246	-0.00852184
TCGA-NJ-A4YI	416	female	87	1	T2	N2	M0	IIIA	0.1	1	-0.0357767	Middle	-0.0021962	-0.00112858	0.0464747	-0.00718255
TCGA-44-7670	66	female	47	1	T1b	N1	M0	IIA	29.4	0	0.0808108	High	-0.0387641	0.0173302	0.0271657	-0.00636609
TCGA-38-7271	31	female	72	1	T1	N0	M0	IA	26.7	1	-0.17594	Low	-0.048294	-0.0270376	0.0251879	-0.00625689
TCGA-55-6981	151	female	53	1	T1	N2	M0	IIIA	46	1	0.0490015	Middle	0.0531105	0.0311632	0.086604	-0.00613059
TCGA-49-4490	81	female	45	1	T3	N2	M0	IIIA	12.8	1	0.0501105	Middle	0.0569268	0.0283717	-0.0162806	-0.00596463
TCGA-35-4123	426	male	38	1	T1	N0	M0	IA	25.4	0	0.0297999	Middle	-0.00765271	-0.0210378	0.0653919	-0.00543652
TCGA-49-AAR2	97	male	64	1	T2	N0	M0	IB	74.1	0	0.0427177	Middle	-0.0814539	0.0140625	0.0536907	-0.00422482
TCGA-62-8398	454	male	55	1	T2	N2	M0	IIIA	3.7	0	0.0598398	High	-0.0226584	-0.0308632	0.0528881	-0.00414811
TCGA-44-6774	54	female	56	1	T1	N2	M0	IIIA	21.9	0	0.0127747	Middle	0.397052	-0.00495375	-0.0481961	-0.00399218
TCGA-95-7567	355	male	61	1	T2b	N1	M0	IIB	18.9	0	0.0862996	High	-0.0151754	-0.00737324	-0.00773366	-0.00322411
TCGA-55-6986	156	female	74	0	T2	N0	M0	IB	108.7	0	0.027375	Middle	-0.0169881	0.0364256	0.0293686	-0.00315302
TCGA-86-7711	301	male	70	1	T2a	N1	M0	IIA	34.9	1	-0.0163033	Middle	0.0685117	-0.0531309	-0.0180543	-0.00296183
TCGA-05-5423	441	male	65	1	T2	N1	M0	IIB	6.3	0	-0.0584355	Middle	-0.0420679	0.0323831	0.000578664	-0.00233464
TCGA-91-6831	333	male	66	1	T2	N0	M0	IB	10.3	0	0.0907676	High	0.012182	0.00573859	-0.0154378	-0.00187105
TCGA-49-4505	84	female	61	1	T2	N1	M0	IIB	14.3	1	-0.0316298	Middle	0.0411165	-0.00822006	0.0242093	-0.000812451
TCGA-44-5645	49	female	61	1	T1	N0	M0	IA	28.4	0	-0.125377	Low	-0.0294976	0.028129	-0.00904581	-0.000724604
TCGA-86-8076	312	male	42	0	T1	N0	M0	IA	33.1	0	-0.104356	Low	-0.0794765	-0.00391218	0.0523488	-0.000686807
TCGA-73-4659	258	male	66	1	T2	N2	M0	IIIA	23.7	1	-0.0234487	Middle	0.0652798	0.0362026	0.0705388	0.000567673
TCGA-44-2661	36	female	69	0	T1	N0	M0	IA	38.6	0	-0.186959	Low	-0.0347125	0.0274514	-0.0161186	0.000952032
TCGA-44-A4SU	77	female	67	1	T1a	N0	M0	IA	13.6	1	-0.0125317	Middle	-0.0204288	0.0129921	0.0757649	0.00229942
TCGA-64-5774	233	male	60	1	T2	N0	M0	IB	89.2	0	0.130191	High	-0.0282281	0.0197396	0.00720408	0.00264557
TCGA-97-7553	367	female	58	1	T1	N0	M0	IA	62.3	0	-0.282598	Low	-0.0304646	-0.05204	0.00389532	0.00299181
TCGA-J2-8192	393	female	65	0	T2a	N1	M0	IIA	24.6	0	-0.124576	Low	0.244438	-0.0099808	-0.0856613	0.00353265
TCGA-86-6851	299	female	73	1	T1b	N1	M0	IIA	6	0	-0.145426	Low	-0.12629	-0.0738753	-0.00206747	0.00367046
TCGA-55-6979	149	female	59	1	T2	N1	M0	IIB	7.9	1	-0.104755	Low	-0.0146926	-0.0727798	-0.184164	0.00407005
TCGA-55-8208	193	female	73	1	T1b	N0	M0	IA	22.5	0	-0.21166	Low	0.0034231	-0.091871	-0.00236182	0.00573716
TCGA-78-7145	269	female	52	1	T4	N1	M1	IV	27.5	1	0.0481394	Middle	0.0422437	-0.02755	0.0183869	0.00579428
TCGA-49-AAR0	96	male	57	1	T1	N0	M0	IA	158.8	0	-0.00495492	Middle	-0.0572587	0.0242047	0.0293252	0.00631387
TCGA-55-8089	181	male	56	1	T1a	N0	M0	IA	23.4	1	-0.077398	Low	-0.048072	-0.099749	-0.147622	0.00655382
TCGA-86-8074	429	female	62	1	T1b	N1	M0	IIA	39	1	0.0357127	Middle	0.101965	-0.0229798	-0.114184	0.00792268
TCGA-69-7973	246	female	42	1	T2a	N0	M0	IB	7.7	0	0.0868185	High	-0.00692433	0.027586	-0.0249812	0.00817179
TCGA-78-7161	283	female	69	1	T3	N0	M0	IIB	9.7	1	0.0276212	Middle	0.03893	-0.00233962	0.0272348	0.00965802
TCGA-55-6982	152	female	79	0	T2	N1	M0	IIB	33.2	1	-0.0286046	Middle	0.158912	-0.0275555	0.0210865	0.00967879
TCGA-05-4433	17	male	82	1	T2	N0	M0	IB	24.3	0	-0.12848	Low	-0.0816803	-0.0551189	-0.0937629	0.010788
TCGA-55-8090	182	male	80	1	T1a	N0	M0	IA	19.9	1	0.0498556	Middle	0.0537092	-0.0180962	0.0701256	0.0109882
TCGA-62-A46Y	459	female	70	0	T2	N2	M0	IIIA	87.3	1	-0.0715754	Low	-0.091478	0.0287202	0.0513071	0.0113364
TCGA-55-6985	155	female	58	1	T2	N0	M0	IB	41.1	0	-0.0247955	Middle	0.0477348	-0.0493535	-0.0067492	0.0115262
TCGA-55-8087	180	female	59	0	T2a	N0	M0	IB	15.4	0	-0.0651969	Middle	-0.0126609	0.0441556	0.0810743	0.0125129
TCGA-78-7166	286	male	84	1	T2	N1	M0	IIB	8.6	1	0.107746	High	-0.0477984	0.0315092	-0.0249352	0.0134247
TCGA-73-4670	262	female	69	1	T2	N0	M1	IV	4.4	0	0.110211	High	0.0264428	-0.0124254	-0.00412978	0.0143045
TCGA-62-8395	220	female	80	0	T3	N0	M0	IIB	40.5	0	-0.0551866	Middle	0.0362353	0.0349752	0.135822	0.0144168
TCGA-MP-A4T7	478	female	75	1	T2	N0	M1	IV	0.1	1	0.0257175	Middle	-0.0680402	-0.00439367	-0.067752	0.0168975
TCGA-05-5429	21	male	60	0	T3	N2	M0	IIIA	9.2	1	0.0437609	Middle	-0.0340093	0.0310249	0.0634009	0.0197335
TCGA-NJ-A4YP	417	male	52	1	T2a	N0	M0	IB	1.7	0	0.0757814	High	0.0885281	0.0304258	0.0691749	0.0198883
TCGA-05-4389	4	male	70	1	T1	N0	M0	IA	45.6	0	-0.043013	Middle	-0.073573	0.0419768	0.0863914	0.0218458
TCGA-55-8302	196	male	54	1	T2	N0	M0	IB	15.9	0	0.0605246	High	-0.030433	-0.0424738	-0.0229957	0.0218764
TCGA-78-7162	284	male	75	1	T1	N0	M0	IA	105.6	1	-0.0877032	Low	0.0322944	0.0428812	0.0942451	0.0226496
TCGA-J2-A4AE	396	female	77	0	T1a	N0	M0	IA	36	0	-0.0666352	Low	-0.0869289	-0.0397595	0.0278798	0.023053
TCGA-91-6828	330	male	70	1	T1a	N0	M0	IA	10.8	0	-0.119417	Low	-0.0393249	-0.0218986	0.0585489	0.0240157
TCGA-95-8039	359	male	72	0	T1	N0	M0	IA	27.7	0	-0.0671343	Low	-0.0183866	-0.00434177	0.0384179	0.0253754
TCGA-64-1681	232	female	61	1	T1	N0	M0	IA	38.9	1	-0.0292182	Middle	0.0438745	-0.0266048	-0.131825	0.0254547
TCGA-MN-A4N1	406	male	60	1	T2a	N1	M0	IIA	27.6	0	0.0923953	High	-0.00653585	0.0330441	-0.00747453	0.0256238
TCGA-50-5946	120	male	62	1	T1	N0	M0	IA	53.9	0	0.155863	High	0.0463661	0.0226642	0.0524342	0.0259552
TCGA-86-A4D0	326	male	48	1	T2b	N0	M0	IIA	3.9	1	0.116074	High	-0.0920859	0.0444109	0.0429015	0.0271666
TCGA-49-AARE	446	female	51	1	T1	N0	M0	IA	7.9	0	0.0611875	High	-0.0330566	0.0110835	-0.0334122	0.0278607
TCGA-86-7954	305	female	68	1	T2	N0	M0	IB	20.2	0	-0.0598914	Middle	-0.0316098	-0.0808399	-0.0683889	0.0282631
TCGA-50-6590	121	female	72	1	T2	N0	M0	IB	42.9	1	0.05629	High	-0.00260454	-0.0313042	-0.0770462	0.0294323
TCGA-97-8179	377	male	72	1	T1a	N0	M0	IA	14.5	0	-0.00238266	Middle	-0.00986705	0.042995	0.0216532	0.0295806
TCGA-05-4384	3	male	66	1	T2	N2	M0	IIIA	14.2	0	-0.122191	Low	-0.00998147	0.0177931	0.00213233	0.0305054
TCGA-97-A4M1	382	female	52	1	T1a	N0	M0	IA	20	0	-0.0850107	Low	-0.0413559	0.0329547	0.0454721	0.0316917
TCGA-86-7714	303	female	61	1	T1b	N2	M0	IIIA	20.8	1	-0.0865126	Low	0.00566146	0.0220596	0.0332315	0.0320047
TCGA-78-7537	291	male	72	1	T2	N0	M0	IB	54.1	1	-0.00896258	Middle	0.0572483	0.0415474	0.0329752	0.0323606
TCGA-05-4426	13	male	71	1	T2	N0	M0	IB	26.4	0	0.0215299	Middle	0.0321988	-0.0302889	-0.0739738	0.0327528
TCGA-44-2662	37	male	65	1	T2	N0	M0	IB	42.7	0	-0.0253307	Middle	0.0489321	-0.0535069	-0.0959495	0.0332152
TCGA-50-8457	130	female	63	1	T1a	N0	M0	IA	37.5	0	-0.114476	Low	-0.00544182	0.0158721	0.039645	0.0337089
TCGA-97-8176	375	male	63	1	T3	N1	M0	IIIA	15.6	1	0.083977	High	-0.0625875	0.0362118	-0.0490342	0.0338678
TCGA-44-2666	39	male	43	1	T2	N0	M0	IB	3.2	1	0.0347024	Middle	-0.0162835	0.0231483	-0.0126944	0.0361597
TCGA-64-5815	238	male	74	1	T2	N1	M0	IIB	7.5	0	-0.0251583	Middle	0.277719	-0.0513892	0.0749602	0.0380215
TCGA-55-8620	208	male	60	1	T1a	N1	M1	IV	12.5	1	0.0457099	Middle	-0.0770183	0.0261068	0.0338712	0.0382994
TCGA-55-8091	183	male	74	1	T2	N0	M0	IB	20	0	-0.0711444	Low	0.175277	-0.0407036	0.0721598	0.0391654
TCGA-86-8585	318	male	57	0	T2a	N0	M0	IB	11.8	0	0.017449	Middle	-0.0648495	-0.0145831	-0.028371	0.0396228
TCGA-91-7771	340	male	62	1	T3	N0	M0	IIB	16.4	0	-0.121261	Low	-0.0017749	-0.0115145	-0.10067	0.0404836
TCGA-05-5715	442	female	69	0	T2a	N0	M0	IB	5.1	0	-0.0585551	Middle	0.0130108	0.016773	0.0546338	0.041652
TCGA-55-6543	140	female	60	1	T1b	N0	M0	IA	14.5	0	-0.0722313	Low	0.0488538	-0.0235532	-0.132351	0.0422625
TCGA-44-2655	32	female	65	1	T1	N0	M0	IA	44.1	0	-0.0362878	Middle	0.00097766	0.0551962	0.0727876	0.0428723
TCGA-49-4507	86	female	73	1	T3	N1	M0	IIIA	8.9	1	0.100374	High	-0.023966	-0.0299882	-0.0582396	0.0435023
TCGA-99-8033	391	female	74	0	TX	NX	M1	IV	21.9	1	0.0889588	High	-0.0344645	-0.0554009	-0.0568611	0.0449568
TCGA-50-5936	115	male	58		T2	N2	M0	IIIA	8.6	1	0.0429252	Middle	0.0515374	0.000179835	-0.0798678	0.0454588
TCGA-97-8175	374	female	55	1	T2a	N0	M0	IB	18.4	0	-0.000316238	Middle	-0.00975131	-0.0105807	-0.0229193	0.0458919
TCGA-78-8662	468	female	53	1	T2	N0	M0	IB	10.2	1	0.100645	High	-0.0248193	0.0567712	0.118855	0.0460235
TCGA-05-4420	11	male	41	1	T2	N0	M0	IB	30.4	0	0.0971116	High	0.0097252	0.0360395	0.101231	0.0474193
TCGA-55-8205	190	female	76	1	T2b	N0	M0	IIA	20	0	-0.0480248	Middle	-0.0820479	-0.0688561	-0.0552892	0.047566
TCGA-44-3398	42	female	77	1	T1b	N0	M0	IA	38.8	0	-0.0547721	Middle	0.0868538	0.0415801	0.0940507	0.0476552
TCGA-73-4662	259	female	65	1	T1	N0	M0	IA	83.8	0	-0.065546	Low	-0.0396399	-0.00546277	0.00141392	0.047736
TCGA-86-6562	298	male	52	0	T2a	N1	M0	IIA	12.5	1	-0.00341829	Middle	0.123026	0.00761254	0.0125674	0.0480348
TCGA-50-5068	108	female	59		T2	N1	M0	IIB	50	1	-0.00555002	Middle	-0.0260264	0.0328976	0.0777035	0.04819
TCGA-97-A4M0	381	female	60	1	T2a	N0	M0	IB	21.7	0	-0.0822466	Low	-0.0814748	-0.0416158	-0.0644181	0.0485229
TCGA-62-A471	226	male	64	1	T2b	N1	M0	IIB	41.5	0	0.116138	High	-0.0524334	-0.0235943	0.0142077	0.0485655
TCGA-50-5051	105	female	42	1	T2	N2	M0	IIIA	15.9	1	0.0619861	High	-0.0210467	0.0312218	0.0343692	0.0496956
TCGA-05-4405	8	female	74	1	T2	N0	M0	IB	20.3	0	-0.0559307	Middle	0.124657	0.0062357	-0.0835218	0.0520736
TCGA-50-5044	103	female	72		T4	N1	M0	IIIB	20.8	1	0.140152	High	0.117693	0.0113712	0.0729209	0.0533003
TCGA-78-7152	275	male	65	1	T2	N0	M0	IB	40.5	1	0.00965675	Middle	-0.0593933	0.0288	0.0656121	0.0535228
TCGA-55-6980	150	male	56	0	T1	N0	M0	IA	70.3	0	-0.0781848	Low	0.150857	-0.0192042	0.0446602	0.053669
TCGA-55-8512	202	male	41	1	T1a	N1	M1	IV	20.2	1	-0.048379	Middle	-0.0261194	0.00840905	0.0664338	0.0543009
TCGA-38-4632	29	male	42	1	T2	N1	M1	IV	45.2	1	0.0616371	High	-0.00503976	0.0338466	0.0725189	0.0543208
TCGA-86-8054	307	male	61	1	T2b	N1	M0	IIB	38.3	0	0.135627	High	-0.0398582	0.0323257	0.0338978	0.0549198
TCGA-05-4425	439	female	70	1	T2	N0	M1	IV	1.5	0	-0.0375152	Middle	0.0337735	0.00668122	0.00859526	0.0569564
TCGA-50-5944	119	female	69		T1	N0	M0	IA	58.3	0	-0.0559886	Middle	0.174739	0.0293387	0.064842	0.0572887
TCGA-55-7725	166	female	68	1	T1a	N0	M0	IA	14.7	0	-0.0485425	Middle	-0.0800195	0.0115692	0.0884188	0.0575243
TCGA-55-6972	146	male	72	1	T2	N0	M0	IB	54.4	1	0.050231	Middle	-0.060112	0.0672012	0.133928	0.0576855
TCGA-44-6777	57	female	85	1	T2	N0	M0	IB	32.9	1	-0.203687	Low	0.202502	-0.0221286	0.0426055	0.0579986
TCGA-53-7626	134	female	76	1	T1	N1	M0	IIA	31	1	-0.149938	Low	-0.0037624	-0.0411766	0.0343958	0.0581729
TCGA-50-8460	132	male	74		T1a	N0	M0	IA	27.6	0	-0.0452069	Middle	0.0148866	0.0221547	0.0820939	0.0590323
TCGA-05-4396	433	male	76	1	T4	N1	M0	IIIB	4.4	0	-0.0168718	Middle	0.00915094	-0.00260696	-0.096618	0.0603705
TCGA-49-6742	90	male	70	1	T2a	N1	M0	IIA	16.3	1	0.0658091	High	-0.0496706	0.0154045	-0.00444691	0.0604951
TCGA-35-3615	424	male	57	0	T2	N0	M0	IB	26.4	0	0.022074	Middle	-0.0145738	0.0713256	0.196829	0.0612044
TCGA-49-6767	95	female	46	1	T3	N0	M0	IIB	22.6	0	0.0972714	High	-0.0198643	-0.026405	0.0531917	0.0616805
TCGA-97-7554	368	female	83	1	T2a	N2	M0	IIIA	25.8	0	-0.0241991	Middle	0.104487	-0.0227001	0.0529509	0.0629927
TCGA-L9-A443	400	female	63	1	T1a	N0	M0	IA	6.4	1	0.021634	Middle	0.0338769	0.0107161	0.0734422	0.063193
TCGA-55-6987	157	male	77	1	T1	N0	M0	IA	71.2	0	-0.121247	Low	-0.105493	-0.0693054	-0.100051	0.0636373
TCGA-62-8397	221	female	70	0	T3	N0	M0	IIB	43	0	-0.0651121	Middle	0.0012723	0.0347918	0.0790932	0.063932
TCGA-67-6217	241	female	73	1	T2a	N1	M0	IIA	14.1	0	-0.0902438	Low	-0.0162116	0.00542673	-0.0015107	0.0642116
TCGA-78-7149	273	male	71	1	T4	N0	M0	IIIB	131.3	0	0.0284042	Middle	0.00280777	0.0774698	0.20743	0.0642992
TCGA-55-8206	191	male	56	0	T1b	N0	M0	IA	29.6	0	-0.206683	Low	-0.0505134	0.0120296	-0.0130118	0.0647661
TCGA-97-A4M2	383	male	66	1	T1a	N0	M0	IA	20.8	0	-0.254961	Low	-0.0901311	-0.000302648	0.0299161	0.0671507
TCGA-49-AAR3	98	male	69		T2	N1	M0	IIB	63.1	0	0.0534515	High	-0.00953999	-0.0580229	-0.102422	0.0696002
TCGA-44-7661	62	female	69	1	T2a	N0	M0	IB	18.6	1	0.073363	High	0.0626579	-0.0158582	0.0524096	0.0699232
TCGA-50-5072	109	male	74	1	T2	N2	M0	IIIA	8.3	1	0.11561	High	-0.0146479	0.0159009	-0.0785042	0.0707275
TCGA-55-7903	172	male	64	1	T1b	N0	M0	IA	18.9	0	0.0618687	High	-0.092722	-0.0142613	0.0257417	0.0732444
TCGA-55-8094	185	male	51	1	T2b	N0	M1	IV	18	0	0.110489	High	-0.0407911	0.00909895	0.0194386	0.073774
TCGA-MP-A4TD	482	male	71	1	T2	N2	M0	IIIA	0.4	0	0.0151743	Middle	0.110288	0.0301748	0.0403526	0.0745581
TCGA-55-8513	203	female	77	0	T3	N0	M0	IIB	26.4	0	-0.229663	Low	-0.0438696	-0.0388133	0.0366277	0.0750233
TCGA-86-8673	323	male	61	1	T2	N0	M0	IB	28.7	0	0.0653574	High	0.0170751	-0.0111449	0.0105742	0.0753364
TCGA-64-5779	236	male	61	1	T2	N2	M0	IIIA	28.8	0	0.00886953	Middle	0.0151357	-0.00117042	0.061939	0.0759026
TCGA-78-7160	282	male	61	1	T4	N2	M1	IV	23.2	1	-0.1138	Low	0.00644937	-0.0216321	0.0462501	0.0759553
TCGA-L9-A50W	402	male	75	1	T1b	N1	M0	IIA	14.7	1	-0.0316108	Middle	-0.00592169	0.0171965	0.0527141	0.0759715
TCGA-97-7938	370	female	76	1	T1a	N0	M0	IA	0.6	1	-0.0553908	Middle	0.0504148	-0.00466004	0.0329059	0.0778071
TCGA-73-4676	264	male	45	1	T2a	N1	M0	IIA	5.5	0	0.115627	High	0.00764306	0.0380523	0.0198742	0.0778104
TCGA-78-7220	288	female	53	1	T2	N2	M0	IIIA	26.9	1	0.0495384	Middle	-0.0558813	0.000966014	-0.0642316	0.0779613
TCGA-NJ-A55A	419	female	76	1	T2	N0	M0	IB	0.5	0	-0.0691042	Low	-0.0406849	0.0145427	-0.0151452	0.0785863
TCGA-MP-A4T8	479	male	68	1	T2	N2	M0	IIIA	1.7	0	0.104417	High	0.0353974	0.0134708	0.0319633	0.0792894
TCGA-38-6178	30	female	70	0	T2b	N2		IIIA	14.9	0	0.0339679	Middle	0.104292	-0.023751	0.0147256	0.0797686
TCGA-55-A4DF	217	male	88	1	T1b	N0	M0	IA	14.7	1	0.0247829	Middle	-0.0814586	-0.017654	0.0317334	0.0803147
TCGA-49-4486	78	male	72	1	T1	N0	M0	IA	77.3	1	0.0356975	Middle	-0.0307511	0.0691335	0.0923943	0.0803822
TCGA-67-6216	240	female	57	0	T1a	N0	M0	IA	4.7	0	-0.0524702	Middle	-0.0178161	-0.00972478	0.0171248	0.0808495
TCGA-78-7154	277	male	72	1	T3	N2	M0	IIIA	19.8	1	0.0964797	High	-0.0472015	0.026355	0.0364819	0.0848377
TCGA-55-A48Z	212	female	60	1	T1a	N3	M0	IIIB	21.7	0	0.0358747	Middle	0.0465473	-0.0251204	-0.106497	0.0871963
TCGA-44-7671	67	male	64	1	T2a	N0	M0	IB	29.6	0	-0.00916671	Middle	0.0734222	0.0462024	0.0260666	0.0875344
TCGA-97-7937	369	male	65	1	T2a	N0	M0	IB	18.8	0	0.0348742	Middle	-0.00812434	0.0145907	0.0515437	0.0881993
TCGA-05-4432	16	male	66	1	T2	N1	M0	IIB	25.4	0	0.017135	Middle	-0.0162942	0.00451783	0.0736203	0.0904704
TCGA-55-7914	176	female	71	1	T1b	N1	M0	IIA	6.2	1	0.00409396	Middle	-0.0361259	0.0362244	0.0954894	0.0906764
TCGA-55-6975	147	male	61	1	T2	N1	M0	IIB	3.9	1	0.103333	High	0.196791	0.0191837	-0.00353589	0.0915231
TCGA-J2-8194	394	female	69	1	T3	N0	M0	IIB	24.1	0	-0.0380214	Middle	0.0541885	0.0140583	0.0312518	0.0931291
TCGA-44-A47G	75	female	73	1	T1	N0	M0	IA	11.7	0	-0.14031	Low	-0.00188736	-0.0706035	-0.0341982	0.0934728
TCGA-L9-A743	403	male	56	1	T2a	N1	M0	IIA	22.1	0	-0.0850346	Low	-0.00434113	-0.0674761	-0.0303041	0.0939338
TCGA-86-8278	313	female	63	0	T2	N1	M0	IIB	15.9	0	-0.024669	Middle	0.0953448	-0.031591	-0.00272239	0.0943634
TCGA-86-8672	322	male	59	0	T3	N0	M0	IIB	0.6	1	0.0713867	High	0.0449172	-0.0266511	-0.174546	0.095762
TCGA-MP-A4TJ	485	female	62	1	T1	N0	M0	IA	59.9	1	-0.15611	Low	-0.0552631	-0.0822192	-0.0184395	0.0959738
TCGA-73-A9RS	267	male	41	1	T3	N0	M0	IIB	11.3	1	0.0776849	High	-0.0655706	-0.00102243	0.0202019	0.0973385
TCGA-53-7813	135	female	51	1	T4	N0	M0	IIIB	14.1	0	0.0581912	High	-0.0481156	0.0250344	-0.00256219	0.0980445
TCGA-62-A46O	455	female	65	1	T2	N0	M0	IB	3.4	0	0.0720893	High	-0.0484366	0.00231576	0.0310645	0.0982765
TCGA-44-7672	68	female	52	1	T1b	N0	M0	IA	24	0	-0.0545444	Middle	0.0946651	-0.0485475	0.0173928	0.0991497
TCGA-MN-A4N4	407	male	57	1	T1b	N0	M0	IA	39.2	0	0.0175102	Middle	0.0700659	0.0114481	-0.0024484	0.101613
TCGA-64-5778	235	male	60	1	T2	N0	M0	IB	43.5	0	0.0272137	Middle	-0.0885967	-0.0150063	-0.0130506	0.102535
TCGA-44-5644	48	female	51	1	T2a	N0		IB	28.8	0	0.0438615	Middle	-0.036799	0.0100488	-0.0519279	0.103171
TCGA-50-5939	116	male	85	1	T2	N0	M0	IB	15.3	1	0.0147386	Middle	0.0939219	-0.052297	-0.0560384	0.103648
TCGA-L4-A4E5	398	female	48	1	T1	N0	M0	IA	19.3	0	0.0785262	High	-0.0543675	0.0119195	-0.0357455	0.10388
TCGA-78-7148	272	male	71	1	T2	N1	M0	IIB	20.9	1	0.0128366	Middle	-0.0088052	-0.00269556	-0.0544531	0.10388
TCGA-86-A4P7	328	female	63	0	T2a	N0	M0	IB	13.8	0	-0.122176	Low	-0.0444667	-0.014808	-0.157173	0.104657
TCGA-55-6968	143	male	61	1	T1	N0	M1	IV	43.1	1	0.0439301	Middle	-0.0701768	0.00689491	-0.103812	0.105654
TCGA-50-5935	114	female	86		T1	N0	M0	IA	21.8	1	-0.0293519	Middle	0.016055	0.00517306	0.0145713	0.108372
TCGA-05-4395	432	male	76	1	T4	N2	M0	IIIB	7.9	0	0.13813	High	0.00377759	-0.00859977	0.0167726	0.108972
TCGA-MP-A4TE	410	male	56	1	T2b	N0	M0	IIA	29.9	1	0.0684782	High	-0.0315775	0.0369534	0.0667237	0.110491
TCGA-55-7570	161	male	60	1	T1a	N0	M0	IA	27.5	0	0.111647	High	-0.0445535	0.0565092	0.133855	0.111297
TCGA-55-8619	207	female	72	0	T3	N0	M0	IIB	13.9	0	-0.200441	Low	-0.0510879	-0.0388858	-0.00990187	0.112937
TCGA-62-A46U	224	female	71	0	T2	N1	M0	IIB	68.9	0	-0.222865	Low	-0.108447	-0.127336	-0.179471	0.113008
TCGA-97-8547	378	female	78	0	T2a	N2	M0	IIIA	21.9	0	-0.00256002	Middle	0.196011	0.0203325	-0.00690412	0.114299
TCGA-95-7944	356	male	71	1	T1a	N0	M0	IA	12.6	0	0.0564846	High	-0.0248211	-0.0577677	-0.0364237	0.115348
TCGA-NJ-A55O	420	female	56	1	T1b	N1	M0	IIA	0.4	0	-0.080448	Low	-0.0557499	-0.00717083	0.0713827	0.118715
TCGA-55-A4DG	218	male	71	1	T1b	N0	M0	IA	20.3	0	-0.0568246	Middle	-0.0578575	0.0404135	0.144036	0.118818
TCGA-MP-A4T6	477	female	76	1	T1	N2	M0	IIIA	57.5	0	-0.0230443	Middle	-0.0865534	0.000753047	0.0513684	0.120364
TCGA-62-A46P	456	male	65	1	T2	N0	M0	IB	9.5	0	0.0205012	Middle	-0.0276373	0.0336906	0.0553887	0.121614
TCGA-91-6829	331	male	78	1	T2	N0	M0	IB	41.9	1	0.0391602	Middle	0.229707	0.0111916	0.0609135	0.122156
TCGA-50-6592	123	female	71	1	T2	N0	M0	IB	25.9	1	0.0306924	Middle	0.0082045	-0.061435	-0.0186758	0.122426
TCGA-38-4628	25	female	65	0	T2	N1	M0	IIB	49.7	1	0.00728079	Middle	0.0358553	0.0522885	0.103835	0.123239
TCGA-53-A4EZ	136	male	63	1	T2a	N1	M0	IIA	35.7	0	0.0387197	Middle	-0.0774671	0.0414064	0.0259148	0.1239
TCGA-05-4390	5	female	58	1	T2	N0	M0	IB	37.5	0	0.0693924	High	0.0142973	0.0264109	-0.00751203	0.124143
TCGA-95-7043	353	female	63	1	T1a	N0	M0	IA	0.1	0	0.0308831	Middle	-0.040725	0.0372038	-0.00919927	0.124385
TCGA-55-8301	195	male	58	1	T2a	N0	M0	IB	17.8	0	-0.0360477	Middle	-0.0494285	-0.108613	-0.182598	0.125516
TCGA-38-4625	22	female	66	1	T2a	N0	M0	IB	99.1	0	0.142854	High	-0.00464138	-0.0152783	-0.0584049	0.127313
TCGA-55-A491	214	female	81	1	T1b	N0	M0	IA	20.9	0	0	Middle	-0.00475509	0.000213713	-0.0197588	0.127393
TCGA-78-7159	281	female	60	1	T1	N0	M0	IA	65.8	0	0.052406	High	-0.0103331	0.00961594	-0.0174825	0.127784
TCGA-91-8499	343	female	76	1	T1b	N0	M0	IA	1.2	0	0.0954219	High	-0.0560664	0.0479465	0.100986	0.128762
TCGA-55-7574	163	female	64	1	T2a	N0	M0	IB	33.2	1	-0.0956361	Low	0.0219458	-0.0207207	-0.164768	0.129585
TCGA-78-7163	285	male	60	1	T2	N0	M0	IB	241.6	0	0.0196943	Middle	-0.00967444	0.00462799	0.0313794	0.130336
TCGA-50-6597	127	female	79	0	T2	N0	M0	IB	42.3	1	0.0115706	Middle	-0.0113785	-0.00223104	0.00786097	0.13168
TCGA-J2-A4AG	397	female	66	1	T1b	N0	M0	IA	32.9	0	-0.0494842	Middle	0.00164296	-0.0138947	-0.104127	0.131722
TCGA-49-4512	88	female	69	0	T2	N2	M0	IIIA	30.2	1	-0.00873678	Middle	0.106144	0.0102514	-0.15963	0.13251
TCGA-55-8621	209	female	75	1	T1a	N0	M0	IA	17.2	0	-0.232226	Low	-0.00691543	-0.0455695	-0.0209165	0.134126
TCGA-78-7539	292	female	75	1	T2b	N0	M0	IIA	26.4	0	-0.0823676	Low	-0.056099	-0.0136953	-0.0875036	0.134384
TCGA-78-7156	279	male	62	1	T4	N1	M1	IV	32.5	1	-0.0199362	Middle	-0.0208031	0.0406465	0.04931	0.135612
TCGA-55-7995	178	female	73	1	T1b	N0	M0	IA	29.6	0	-0.0802207	Low	-0.0951307	-0.0540734	-0.124535	0.138835
TCGA-38-4630	27	female	75	0	T2	N0	M0	IB	35.8	1	0.0935535	High	-0.0256788	0.0412422	0.0723427	0.139555
TCGA-69-A59K	254	female	60	1	T3	N0	M0	IIB	17.4	0	-0.00626004	Middle	-0.0289293	-0.0124518	-0.0428392	0.1405
TCGA-4B-A93V	102	female	52	1	T1b	N0	M0	IA	10	1	0.068064	High	-0.0437042	0.0184024	0.0517319	0.141286
TCGA-05-4418	437	male	69	1	T3	N2	M0	IIIA	14.2	0	0.0440996	Middle	-0.0354786	-0.0430991	0.010783	0.145351
TCGA-95-7562	354	male	71	1	T2a	N1	M0	IIA	2.9	1	0.0763462	High	-0.021511	0.00318786	0.00541507	0.145388
TCGA-55-7911	175	female	70	1	T1a	N0	M0	IA	17.9	0	-0.00128746	Middle	-0.111093	-0.0679626	0.0127436	0.147015
TCGA-91-6847	337	female	62	1	T2	N0	M0	IB	28.1	0	0.148492	High	-0.0211934	0.0474485	0.0636334	0.150094
TCGA-49-4506	85	female	68	1	T2	N1	M0	IIB	33.3	1	0.0951062	High	-0.0455284	0.0227947	0.0375754	0.150417
TCGA-55-8507	198	male	53	1	T1a	N0	M0	IA	13.9	0	0.0332779	Middle	-0.0382813	0.0115255	-0.02421	0.152008
TCGA-44-6776	56	female	60	1	T1	N0	M0	IA	87.2	0	-0.0308303	Middle	-0.00675372	0.0457634	0.0452828	0.154226
TCGA-38-4627	24	female	64	1	T1b	N1	M0	IIA	38.2	1	-0.0131894	Middle	0.4069	0.0264543	0.114291	0.154348
TCGA-55-A48Y	211	male	69	1	T2b	N0	M0	IIA	21	0	0.0403166	Middle	0.098561	0.0278081	-0.0163844	0.155244
TCGA-55-8511	201	female	73	1	T2a	N0	M0	IB	18.4	0	0.00731729	Middle	0.0250641	-0.0253711	0.018633	0.156759
TCGA-86-8055	308	male	79	1	T2a	N1	M0	IIA	4.1	1	0.00856119	Middle	0.278688	-0.023708	-0.048607	0.16276
TCGA-86-8674	324	male	50	1	T2a	N1	M0	IIA	13.5	0	0.0432757	Middle	-0.00523396	0.0380667	0.084469	0.166628
TCGA-05-4250	431	female	79	1	T3	N1	M0	IIIA	6.6	0	0.138204	High	0.00699259	-0.0115297	-0.00532522	0.169821
TCGA-MP-A4SV	473	male	67	1	T2	N0	M0	IB	11.3	1	0.0509551	Middle	-0.130123	-0.0177724	-0.0914286	0.173555
TCGA-50-5066	107	male	72	0	T2	N0	M0	IB	31.5	0	0.0494545	Middle	-0.00420687	0.0282695	0.029991	0.173949
TCGA-49-4514	89	female	79	1	T1	N0	M0	IA	56.7	0	0.0898248	High	-0.0756352	0.0311009	0.0116863	0.176418
TCGA-97-A4LX	380	male	81	1	T2a	N0	M0	IB	20.5	0	-0.209582	Low	-0.0359213	-0.0575364	-0.00119483	0.177082
TCGA-67-3770	461	female	70	1	T1	N0	M0	IA	50	1	-0.041396	Middle	-7.8e-07	0.0382994	0.0818797	0.178375
TCGA-64-5781	237	female	55	1	T2	N0	M0	IB	52	0	0.099231	High	0.0515496	-0.0331087	-0.0197636	0.179388
TCGA-62-A46S	458	male	73	1	T2	N0	M0	IB	2.8	0	-0.0492313	Middle	-0.0340181	0.0125126	-0.0760739	0.181924
TCGA-55-6969	449	male	52	1	T2	N0	M0	IB	3.9	0	0.0444516	Middle	0.0210822	-0.0120491	0.0147733	0.182894
TCGA-05-4403	435	male	76	1	T2	N0	M0	IB	9	0	-0.0687846	Low	-0.0247527	-0.0135811	0.0405898	0.185423
TCGA-55-A490	213	male	78	1	T2b	N0	M0	IIA	3.3	1	0.0463617	Middle	0.0223163	-0.0139553	-0.0411107	0.189561
TCGA-95-7948	358	female	42	1	T2a	N0	M0	IB	15.9	0	0.0206915	Middle	-0.00554764	0.0393517	0.0240327	0.192968
TCGA-55-6642	141	male	63	1	T2	N0	M0	IB	81.6	0	-0.0258522	Middle	0.181655	-0.0154837	0.00414418	0.193599
TCGA-55-8506	450	female	62	1	T3	N0	M0	IIB	0.2	0	0.014584	Middle	0.0285663	-0.0399058	0.0376242	0.194755
TCGA-91-A4BC	344	male	59	1	T2b	N0	M0	IIA	1.5	0	0.00775562	Middle	-0.0118342	-0.0209998	-0.0977028	0.196447
TCGA-44-3396	41	female	74	1	T2	N2	M0	IIIA	37.7	0	-0.0056092	Middle	0.0978993	-0.0469053	-0.120641	0.197405
TCGA-99-7458	388	female	74	1	T4	N0	M0	IIIA	24.9	0	-0.0964217	Low	0.00308223	-0.00625663	0.0326937	0.198583
TCGA-78-7146	270	female	71	1	T2	N2	M0	IIIA	5.8	1	0.114116	High	-0.0100343	-0.0105097	0.0193568	0.199396
TCGA-35-5375	427	male	61	1	T2	N2	M0	IIIA	25.4	0	0.0893267	High	-0.00600607	0.042531	0.00892056	0.200478
TCGA-86-7701	300	male	66	0	T2	N0	M1	IV	31.6	0	-0.0342509	Middle	-0.0314498	-0.0145647	0.00120371	0.201413
TCGA-99-8028	390	female	50	1	T1a	N0	M0	IA	37.3	0	-0.140271	Low	0.0647102	-0.0984025	-0.178788	0.203956
TCGA-44-7669	65	male	59	1	T1b	N1	M0	IIA	19.1	1	0.0559178	High	-0.0705178	0.00988374	-0.0325863	0.210683
TCGA-44-7660	61	male	72	1	T2	N0	M0	IB	10.8	0	0.0578941	High	-0.0578113	0.0344423	-0.00337161	0.211932
TCGA-99-AA5R	392	female	70	1	T1a	N0	M0	IA	21.9	0	-0.141238	Low	-0.0304187	-0.0180394	-0.0976329	0.212992
TCGA-55-6970	144	female	67	1	T2	N2	M0	IIIA	15.5	1	-0.0529823	Middle	-0.0568561	-0.00593864	-0.00671192	0.213545
TCGA-55-8514	204	female	70	1	T2a	N0	M0	IB	17.3	0	0.0119716	Middle	-0.0296433	-0.00746291	0.0295528	0.217443
TCGA-50-5933	113	male	72		T4	N2	M0	IIIB	79.8	1	-0.0108795	Middle	0.150659	-0.0460653	-0.0385784	0.223803
TCGA-55-8207	192	male	73	1	T2a	N0	M0	IB	32.6	0	-0.0776512	Low	0.130483	0.00160429	0.0161472	0.22794
TCGA-35-4122	425	male	69	1	T1	N0	M0	IA	26.4	0	0.00595904	Middle	-0.0127653	-0.00599046	-0.037799	0.228793
TCGA-05-5420	18	male	67	1	T2	N2	M0	IIIA	15.2	0	-0.11421	Low	-0.0686279	-0.0509549	0.00121211	0.230781
TCGA-49-6744	92	female	64	1	T2a	N1	M0	IIA	56.1	0	-0.1441	Low	0.0919929	-0.0320639	-0.200093	0.235767
TCGA-93-8067	348	male	77	1	T2a	N0	M0	IB	6.2	0	0.0723842	High	-0.00905068	-0.0101477	-0.0282513	0.245355
TCGA-62-A470	460	male	84	1	T2	N0	M0	IB	59.3	1	-0.0105154	Middle	-0.0587749	0.0519688	0.158774	0.250854
TCGA-05-5425	19	male	68	1	T2b	N1	M0	IIB	29.4	0	-0.0282594	Middle	-0.0627326	-0.0248084	-0.0981977	0.253335
TCGA-44-A47B	74	male	79	1	T2a	N0	M0	IB	9.6	0	-0.0207015	Middle	-0.0114445	-0.0134244	0.0662593	0.254621
TCGA-55-7576	164	male	54	1	T2a	N0	M0	IB	22.3	0	0.0138569	Middle	-0.00406956	0.00355324	-0.154116	0.25656
TCGA-44-8117	69	female	54	1	T2a	N0	M0	IB	12.8	0	0.0239998	Middle	0.0219006	0.0234509	0.0165497	0.257855
TCGA-55-A493	452	female	54	1	T2a	N0	M0	IB	1.9	1	0.0694725	High	-0.0226681	-0.0460815	-0.0310931	0.262985
TCGA-86-A456	325	female	78	1	T1a	N0	M0	IA	29.9	0	-0.09598	Low	-0.00557792	-0.0891429	-0.137061	0.264088
TCGA-99-8025	389	female	72	1	T3	N2	M0	IIIA	35.3	0	0.0697635	High	0.00584313	0.038466	0.0536605	0.265575
TCGA-55-6712	142	male	71	1	T2a	N1	M0	IIA	5.7	1	-0.0128378	Middle	-0.00232623	-0.0540042	-0.1535	0.265655
TCGA-91-6830	332	female	65	1	T1	N1	M0	IIA	2	0	-0.0409738	Middle	0.0705288	-0.0226974	0.0117089	0.266354
TCGA-49-AARN	447	female	56	1	T1	N0	M0	IA	7.1	0	0.0434425	Middle	-0.0311274	-0.0115702	-0.193427	0.270136
TCGA-55-6984	154	female	71		T2	N1	M0	IIB	25.3	1	0.0400399	Middle	-0.0598666	-0.00715709	-0.0553206	0.273047
TCGA-78-7167	287	male	77	1	T2	N0	M1	IV	89.4	1	-0.0238566	Middle	-0.00495668	0.061484	0.136728	0.281923
TCGA-44-A47A	73	female	78	1	T2a	N0	M0	IB	15.5	0	-0.0277995	Middle	-0.0694775	0.0179558	-0.0195383	0.284107
TCGA-93-7347	346	female	76	1	T1a	N0	M0	IA	22.8	0	-0.176258	Low	-0.00493052	-0.00854708	0.010379	0.291368
TCGA-44-2668	40	male	51	1	T2	N0	M0	IB	25.4	1	0.0336022	Middle	0.107796	-0.130983	-0.0471024	0.297006
TCGA-86-A4P8	329	female	59	0	T1b	N2	M0	IIIA	26.8	0	-0.233017	Low	-0.0345841	-0.0274486	-0.0575429	0.29748
TCGA-44-4112	46	female	60	1	T2a	N0	M0	IB	24.1	0	0.0453026	Middle	0.0741988	0.0169134	0.0276416	0.297523
TCGA-91-6835	334	female	81	1	T1	N0	M0	IA	2.6	0	-0.184652	Low	-0.0788928	-0.0263534	-0.0346999	0.3063
TCGA-62-8394	453	female	65	0	T4	N2	M0	IIIB	10.4	0	0.0918818	High	-0.045101	-0.00235546	0.00616132	0.318646
TCGA-55-7910	174	female	50	1	T2b	N0	M0	IIA	34.7	0	0.0547352	High	-0.0241461	-0.00969221	-0.0520855	0.347282
TCGA-64-1679	230	female	58	1	T1	N2	M0	IIIA	56.2	0	0.00635679	Middle	0.229189	-0.0182987	-0.0521809	0.454223

## Sheet: GSE42127
Sample	ID	Age	Sex	P stage	OS(months)	OS(event)	MDSC	MDSC（quartile）	CAF	M2	Exclusion	Dysfunction
GSM1032881	1	63.8	male	IB	33.6	1	-0.0593038	Middle	-0.115158	0.0104158	-0.0771202	-0.0777547
GSM1032882	2	60.4	female	IB	33.6	1	-0.0359605	Middle	0.183094	0.0207181	0.0818985	0.0625887
GSM1032884	3	67.6	male	IIIB	106.8	1	-0.121253	Low	0.0604444	-0.04166	-0.0523014	0.0731499
GSM1032885	4	68.5	female	IA	132	0	-0.104817	Low	-0.0218527	0.0984971	-0.0124211	0.0442698
GSM1032886	5	53.5	female	IB	117.6	0	-0.00228357	Middle	-0.02792	-0.0406113	-0.0349407	0.115802
GSM1032887	6	78.4	male	IB	88.8	1	-0.182762	Low	0.0523996	-0.0892217	-0.114343	0.103237
GSM1032889	7	58.6	female	IA	127.2	0	-0.058162	Middle	0.005984	0.0902341	0.0220551	-0.109638
GSM1032891	8	55.7	male	IB	129.6	0	0.144563	High	-0.00164671	0.0165224	0.0796497	-0.0612753
GSM1032892	9	51.4	male	IA	127.2	0	-0.16226	Low	0.0242019	-0.0344167	-0.0878388	0.0760916
GSM1032893	10	69.8	female	IIIA	14.4	1	0.00132347	Middle	-0.0420579	-0.0505332	-0.0441623	-0.0419291
GSM1032894	11	46.9	male	IB	91.2	0	0.0336668	Middle	-0.0808617	0.0520831	0.00673032	-0.136177
GSM1032895	12	70.8	male	IA	27.6	1	-0.0422534	Middle	0.0618161	0.0830196	0.0538283	-0.0946763
GSM1032898	13	61.4	female	IIB	122.4	0	-0.105874	Low	-0.000207125	0.00135028	-0.0486567	0.0643655
GSM1032899	14	47.4	male	IB	7.2	0	-0.093533	Middle	-0.0100775	0.0582836	-0.0204397	-0.0112357
GSM1032901	15	73.5	female	IIIA	34.8	1	-0.133442	Low	0.117617	0.0281391	0.00518895	0.0201922
GSM1032902	16	64.7	male	IIB	38.4	1	0.0762457	High	0.0565806	-0.00278821	0.0648205	0.00291029
GSM1032903	17	59.8	female	IB	14.4	1	0.120536	High	-0.0736521	-0.0261041	0.0137424	-0.167751
GSM1032904	18	60.3	male	IB	118.8	0	0.0878525	High	0.00442697	-0.0493926	0.0194021	-0.00151303
GSM1032905	19	72.6	male	IB	21.6	1	-0.00303548	Middle	0.0709548	-0.0374838	0.0172814	-0.111192
GSM1032906	20	83.4	male	IB	31.2	1	0.0653508	High	0.0241257	-0.0416026	0.0205774	-0.078359
GSM1032907	21	75.9	male	IIIA	50.4	1	0.0764707	High	0.0410882	-0.00931726	0.0506063	0.00881409
GSM1032909	22	76.5	male	IB	96	1	0.176907	High	0.0248049	0.0581004	0.136494	-0.190673
GSM1032910	23	71.9	female	IIA	106.8	0	-0.0825633	Middle	0.0801587	-0.126091	-0.0703156	0.095828
GSM1032911	24	63.5	male	IIB	120	0	-0.0719128	Middle	0.0248048	0.0239512	-0.0112286	0.0354054
GSM1032913	25	80	male	IIB	82.8	1	-0.0543761	Middle	-0.00312333	-0.127069	-0.0979155	0.0633437
GSM1032914	26	64.8	female	IIB	114	0	-0.03518	Middle	0.0753639	-0.0368032	-0.00405902	0.022533
GSM1032915	27	59.4	male	IB	115.2	0	0.0967125	High	0.11102	-0.0445369	0.0801499	0.0120573
GSM1032919	28	72.2	female	IIB	12	1	-0.123905	Low	0.100679	-0.153646	-0.0960447	0.127519
GSM1032920	29	50.1	male	IB	62.4	1	-0.033333	Middle	0.122261	-0.0201433	0.0295674	-0.0474381
GSM1032925	30	58.2	female	IB	88.8	0	-0.117449	Low	0.0918614	-0.100049	-0.0660738	0.185939
GSM1032929	31	60.3	female	IB	0	1	0.0412823	High	-0.100897	-0.0149	-0.0387547	0.0849311
GSM1032930	32	49.3	female	IA	84	0	-0.0592734	Middle	-0.0179687	0.0604457	-0.00727824	-0.090359
GSM1032931	33	45.8	female	IA	76.8	0	-0.0812254	Middle	-0.0153736	0.100547	0.00297256	0.0857345
GSM1032932	34	61.1	female	IIA	40.8	1	0.0168106	Middle	-0.0356817	-0.00131185	-0.00948568	-0.0679602
GSM1032935	35	60.6	female	IB	61.2	1	-0.190057	Low	0.060906	-0.0661032	-0.107014	0.291988
GSM1032937	36	68.6	male	IIB	4.8	1	0.183468	High	0.0342925	0.0207304	0.121235	-0.11303
GSM1032938	37	51.1	female	IB	73.2	1	-0.0800825	Middle	0.0598301	0.0135707	-0.00235697	0.0407893
GSM1032939	38	61.2	female	IA	55.2	1	0.0231858	Middle	-0.142602	0.0139076	-0.0517681	0.018021
GSM1032940	39	62.7	male	IIA	27.6	1	-0.0388656	Middle	-0.0432846	0.0160717	-0.0399873	0.108533
GSM1032944	40	72.3	male	IIIB	82.8	0	0.00281389	Middle	-0.0326374	0.0138271	-0.00323018	-0.0507987
GSM1032945	41	74.4	male	IIA	72	0	0.0138505	Middle	-0.0543636	0.0115901	-0.00557828	-0.143024
GSM1032946	42	65.2	male	IA	66	0	-0.11034	Low	-0.030713	0.00875233	-0.0676457	-0.0907245
GSM1032948	43	65	female	IB	51.6	1	0.0751809	High	0.109202	-0.0512496	0.0627863	0.0265337
GSM1032949	44	76	male	IB	76.8	0	-0.0973666	Middle	0.0900337	-0.0193331	-0.0228009	0.130006
GSM1032950	45	69	male	IA	66	0	-0.0521584	Middle	-0.110128	0.00371228	-0.0784614	-0.00845133
GSM1032951	46	77	female	IB	26.4	1	-0.0647119	Middle	-0.127708	-0.0514288	-0.121139	0.126079
GSM1032952	47	48.2	female	IA	64.8	0	-0.125839	Low	-0.0701387	0.00290279	-0.101509	0.0977641
GSM1032953	48	71.3	female	IB	74.4	0	0.0270332	Middle	0.00284303	0.0392733	0.0381628	-0.0789592
GSM1032954	49	75	male	IB	64.8	0	-0.141198	Low	-0.0248549	-0.0643613	-0.12002	0.245141
GSM1032955	50	48.7	male	IIIB	60	0	-0.111092	Low	0.064966	-0.0247053	-0.0338935	0.0728579
GSM1032956	51	71.1	female	IIB	69.6	0	-0.0764772	Middle	0.0369802	0.0714265	0.015404	0.142758
GSM1032957	52	72.2	female	IIIB	68.4	0	-0.0565941	Middle	-0.120426	0.0542369	-0.0593249	-0.0489165
GSM1032958	53	67.2	female	IB	72	0	-0.114527	Low	0.0415906	0.000616453	-0.0386784	0.164921
GSM1032959	54	74.8	male	IIIB	72	0	0.0137739	Middle	0.114396	-0.0570014	0.0330117	-0.0471077
GSM1032961	55	47.6	male	IIB	15.6	1	0.0628365	High	-0.0627865	0.0350717	0.0227456	-0.0590532
GSM1032962	56	60	female	IB	63.6	0	0.0357875	High	-0.0148919	-0.0314972	-0.00854442	0.00420388
GSM1032963	57	57.9	female	IB	62.4	0	0.14957	High	-0.10537	0.0599461	0.0583397	-0.106569
GSM1032964	58	70.2	female	IA	48	0	-0.119985	Low	-0.0669711	-0.0773465	-0.13582	0.0752738
GSM1032968	59	63.8	male	IIB	70.8	0	0.0274996	Middle	-0.0295583	-0.0547296	-0.0298604	0.097662
GSM1032969	60	66.3	female	IA	69.6	0	-0.0246745	Middle	-0.0915231	0.00138892	-0.0562623	-0.0337891
GSM1032970	61	73.7	female	IB	70.8	0	-0.183099	Low	0.0585021	-0.0284999	-0.0823117	0.151541
GSM1032973	62	63	female	IIB	49.2	0	-0.0504609	Middle	0.084843	0.0714202	0.0523298	0.13143
GSM1032975	63	73.4	female	IB	60	0	-0.102125	Low	-0.00781377	-0.010268	-0.0670597	0.223337
GSM1032976	64	79.4	male	IIB	64.8	0	0.0686934	High	-0.0411462	-0.0385219	-0.00200786	0.0319435
GSM1032977	65	68.2	female	IB	68.4	0	-0.140931	Low	-0.0436171	-0.0377921	-0.112912	0.177982
GSM1032978	66	67.9	female	IB	62.4	0	-0.0858146	Middle	0.00539727	0.0215133	-0.0379731	0.158202
GSM1032980	67	65.7	female	IB	62.4	0	-0.161383	Low	0.140019	-0.0383426	-0.0364083	0.117803
GSM1032981	68	81.5	female	IB	34.8	1	-0.0549909	Middle	-0.0422276	0.00670741	-0.0440077	0.184788
GSM1032982	69	81.6	male	IIA	40.8	1	-0.153543	Low	-0.0111642	-0.0367021	-0.100877	0.219191
GSM1032983	70	58.1	male	IB	64.8	0	0.0133654	Middle	0.0561155	0.113867	0.0995385	-0.116929
GSM1032984	71	42.3	female	IB	45.6	0	-0.0589812	Middle	0.078054	-0.0515608	-0.0221687	0.0999325
GSM1032985	72	75.5	female	IA	61.2	0	-0.0355207	Middle	-0.0581217	-0.0116013	-0.0537906	0.122029
GSM1032987	73	81.7	male	IB	56.4	0	0.0406989	High	0.100576	-0.00522055	0.0634796	0.0299985
GSM1032988	74	57.6	male	IIB	49.2	1	-0.126633	Low	-0.0301232	-0.100493	-0.13095	0.13735
GSM1032990	75	57.3	female	IB	58.8	0	0.00209279	Middle	-0.101775	-0.0982902	-0.0984287	0.132382
GSM1032991	76	61.5	male	IIIB	51.6	0	-0.139152	Low	0.0348022	-0.0715986	-0.0913318	0.145739
GSM1032993	77	65.4	male	IIB	28.8	1	0.0426818	High	-0.0255454	0.0154475	0.0170116	-0.0763534
GSM1032994	78	60.3	male	IB	58.8	0	-0.0537519	Middle	-0.0643171	0.0371485	-0.0332195	-0.0923628
GSM1032995	79	56.4	female	IA	39.6	0	0.0693726	High	0.0190391	-0.0173747	0.0306928	-0.0811264
GSM1032996	80	58.3	male	IA	50.4	0	-0.0236965	Middle	-0.0864612	-0.0193986	-0.0659434	0.245686
GSM1032997	81	74.3	female	IB	43.2	0	-0.00697647	Middle	-0.120743	0.0145087	-0.0551778	0.0394132
GSM1032998	82	75	male	IIIA	52.8	0	0.0166305	Middle	0.0571439	-0.0056538	0.030107	0.127411
GSM1032999	83	44.3	male	IB	39.6	1	-0.273945	Low	-0.026698	-0.0533329	-0.187555	0.216124
GSM1033000	84	57.7	male	IB	45.6	0	0.169738	High	-0.0563932	0.0215144	0.0746643	-0.160788
GSM1033001	85	78.5	male	IIIA	22.8	1	0.125181	High	0.099891	-0.0393937	0.0941744	-0.0594111
GSM1033003	86	80	male	IB	8.4	1	0.134648	High	-0.1041	0.0339711	0.0364555	-0.21141
GSM1033004	87	74.6	male	IB	0	1	-0.226067	Low	-0.0382719	-0.0560711	-0.163518	0.0973247
GSM1033005	88	77.1	male	IB	52.8	0	0.0298867	Middle	-0.0353483	0.0586718	0.0308181	-0.141002
GSM1033006	89	71.3	male	IIIB	33.6	1	-0.0446689	Middle	0.0916188	-0.101442	-0.0339273	0.213207
GSM1033007	90	75.1	female	IA	50.4	0	-0.0850654	Middle	-0.00605701	0.0162536	-0.0390813	0.0577464
GSM1033008	91	73.4	male	IA	38.4	0	-0.0205078	Middle	-0.0374317	-0.00379034	-0.0259981	-0.078421
GSM1033010	92	60.9	male	IIB	12	1	0.155838	High	-0.0303781	0.0507502	0.0897912	-0.0970932
GSM1033011	93	76.1	male	IA	14.4	1	-0.141801	Low	0.0413657	-0.0305561	-0.0708944	0.116196
GSM1033012	94	75.7	female	IIIB	16.8	0	-0.100501	Low	-0.0128445	0.0183488	-0.0478766	0.0341539
GSM1033013	95	62.7	female	IB	43.2	0	0.0486554	High	-0.0153232	0.00407913	0.0205159	-0.148611
GSM1033014	96	63.1	male	IA	50.4	0	-0.0187647	Middle	0.0382454	-0.0461876	-0.0118623	-0.0596264
GSM1033015	97	60.7	female	IA	31.2	0	-0.013344	Middle	0.0703358	0.00462031	0.0253206	0.127256
GSM1033016	98	64.5	male	IIA	38.4	0	0.067102	High	0.000271729	0.0793901	0.0800768	-0.0865272
GSM1033017	99	66.6	male	IA	50.4	0	-0.168648	Low	-0.094465	0.0217424	-0.119904	0.0543418
GSM1033018	100	55.3	female	IIIA	36	0	-0.0555872	Middle	-0.0237523	-0.016771	-0.0533435	0.182058
GSM1033019	101	81.5	male	IV	4.8	1	0.0341489	High	-0.0246914	-0.00551593	0.00273213	0.0935704
GSM1033020	102	76.5	female	IIIB	49.2	0	-0.0818376	Middle	0.0419691	-0.0421413	-0.0459539	0.0732555
GSM1033021	103	50.2	female	IB	34.8	0	-0.062855	Middle	-0.00076283	0.00502041	-0.0282698	-0.0793683
GSM1033022	104	53.6	male	IB	45.6	0	-0.0835267	Middle	-0.00147449	0.000893029	-0.0473726	0.167506
GSM1033023	105	66	male	IA	24	0	0.0185589	Middle	0.0463147	-0.00812439	0.0290181	-0.0874282
GSM1033024	106	68.9	female	IA	48	0	-0.0460266	Middle	-0.0699015	0.0731846	-0.0144386	-0.107719
GSM1033025	107	61.3	female	IB	43.2	0	-0.0714321	Middle	-0.142803	-0.0209945	-0.119805	0.194233
GSM1033029	108	72.3	male	IB	38.4	0	-0.0100875	Middle	-0.0559008	0.0235906	-0.0218953	-0.0971107
GSM1033030	109	60.1	male	IIIB	24	0	-0.107646	Low	-0.119524	-0.0318706	-0.130262	0.113916
GSM1033031	110	59.4	female	IB	27.6	1	0.130165	High	0.0636223	-0.0411909	0.0755423	-0.107492
GSM1033032	111	68.3	male	IA	32.4	0	-0.0790149	Middle	0.00610714	0.0025637	-0.0387255	0.0738722
GSM1033034	112	81.9	female	IA	20.4	0	-0.193289	Low	0.0470453	-0.0257537	-0.0920892	0.0213623
GSM1033035	113	74.3	male	IB	30	0	-0.0500492	Middle	-0.0367112	0.0404824	-0.0183351	-0.0485475
GSM1033036	114	77.2	male	IB	20.4	0	-0.0313565	Middle	0.320719	0.00192904	0.134846	-0.0575775
GSM1033037	115	73.1	female	IB	28.8	0	-0.00732865	Middle	0.120189	0.0388932	0.072692	0.088972
GSM1033038	116	52.6	female	IB	28.8	0	0.035296	High	0.124618	0.030845	0.0926612	-0.109778
GSM1033039	117	48.1	female	IB	2.4	0	-0.0847582	Middle	0.0961756	-0.0202521	-0.00873556	0.046504
GSM1033040	118	80.3	male	IIIB	18	1	0.139364	High	0.194639	0.00421346	0.16839	-0.124807
GSM1033041	119	55.4	female	IA	13.2	0	-0.0762237	Middle	-0.12085	0.0428508	-0.0718609	-0.131331
GSM1033043	120	71.4	male	IB	25.2	0	-0.00165461	Middle	-0.0664999	0.0228228	-0.0211888	-0.173559
GSM1033044	121	64.6	female	IA	22.8	1	0.0806534	High	-0.127208	0.0198853	-0.00347281	-0.305037
GSM1033045	122	55.5	male	IA	25.2	0	-0.253268	Low	0.0310966	-0.0658852	-0.147577	0.0479087
GSM1033046	123	81.8	female	IA	24	0	-0.10911	Low	-0.00826164	0.015056	-0.0454814	0.0393743
GSM1033047	124	86.2	female	IIIB	14.4	0	0.087011	High	0.0264735	0.0410622	0.0838756	-0.195992
GSM1033049	125	82.1	male	IIIB	14.4	1	0.115568	High	0.00159131	0.0490441	0.090805	-0.266826
GSM1033050	126	50.3	female	IA	20.4	0	-0.127632	Low	-0.0148218	-0.00643697	-0.0779807	0.040921
GSM1033051	127	72.2	female	IA	14.4	0	0.0727444	High	0.101589	0.0606726	0.119196	-0.097138
GSM1033052	128	82.1	male	IIIA	1.2	0	-0.0351631	Middle	-0.103243	-0.057259	-0.0983387	0.0535459
GSM1033053	129	44.2	male	IIB	4.8	0	0.056038	High	0.0159631	0.0359209	0.0575943	-0.103795
GSM1033054	130	66.3	female	IB	19.2	0	-0.124556	Low	0.05193	0.0105979	-0.0317061	0.075912
GSM1033055	131	51.2	female	IA	18	0	-0.0305117	Middle	-0.0435753	-0.00996166	-0.0409149	0.0593474
GSM1033056	132	59.8	female	IB	20.4	0	0.0183169	Middle	-0.00252275	-0.060082	-0.0146794	-0.0377117

## Sheet: GSE30219
Sample	ID	Age	Sex	T stage	N stage	M stage	Stage	OS(months)	OS（event）	MDSC	MDSC（quartile）	CAF	M2	Exclusion	Dysfunction
GSM748053	1	62	female	T1	N0	M0	IA	121	0	-0.206343	Low	0.0876275	0.0203988	-0.0531921	0.0286167
GSM748054	2	50	male	T1	N0	M0	IA	21	1	0.0160004	High	0.164733	-0.0256574	0.0867559	0.000383678
GSM748055	3	62	female	T1	N0	M0	IA	86	1	-0.00340374	High	0.01873	0.0416206	0.0284891	-0.0635244
GSM748057	4	62	male	T1	N0	M0	IA	195	1	-0.138634	Middle	-0.118604	0.0501023	-0.121371	0.0607911
GSM748058	5	53	female	T1	N0	M0	IA	68	0	-0.20835	Low	0.0698375	0.00726251	-0.068763	0.097933
GSM748064	6	44	female	T1	N0	M0	IA	118	0	-0.155521	Middle	-0.0163862	0.00303415	-0.0828894	0.00151465
GSM748068	7	52	male	T1	N0	M0	IA	87	0	-0.0893325	Middle	-0.0388474	-0.0421375	-0.0811088	-0.00331343
GSM748071	8	60	male	T1	N0	M0	IA	51	0	-0.188455	Low	0.181186	-0.00675525	-0.00215023	0.139265
GSM748075	9	65	male	T1	N0	M0	IA	34	1	-0.175521	Middle	0.151042	-0.0960134	-0.0544802	0.125531
GSM748077	10	80	male	T1	N0	M0	IA	20	1	-0.116858	Middle	0.0895885	-0.0469097	-0.0350819	0.0899472
GSM748078	11	77	male	T1	N0	M0	IA	58	0	-0.188452	Low	-0.0204811	0.00691769	-0.100944	0.16424
GSM748079	12	65	male	T1	N0	M0	IA	29	1	-0.243829	Low	0.150194	-0.104736	-0.0889627	0.19657
GSM748080	13	60	male	T1	N0	M0	IA	64	0	-0.101172	Middle	0.15947	-0.0887712	-0.00485413	0.107021
GSM748081	14	58	male	T1	N0	M0	IA	102	0	0.0802998	High	-0.0460385	0.00125041	0.00508581	0.0331474
GSM748083	15	53	male	T1	N0	M0	IA	8	1	-0.146855	Middle	0.146485	-0.0282097	-0.00564415	0.132534
GSM748085	16	78	male	T1	N0	M0	IA	89	1	-0.126617	Middle	0.0391855	0.0267141	-0.0368777	0.0398601
GSM748086	17	71	male	T1	N0	M0	IA	131	0	-0.14727	Middle	-0.036658	-0.0322669	-0.118988	0.0665197
GSM748087	18	60	male	T1	N0	M0	IA	101	0	-0.223801	Low	-0.00433743	0.0243821	-0.105826	0.0990654
GSM748089	19	48	male	T1	N0	M0	IA	25	1	-0.2512	Low	0.00667506	-0.137061	-0.189227	0.237768
GSM748090	20	56	male	T1	N0	M0	IA	88	0	-0.169435	Middle	-0.0385056	0.0270735	-0.0922443	0.0350271
GSM748091	21	49	male	T1	N0	M0	IA	84	0	0.00291042	High	-0.0508781	-0.0164629	-0.0304567	-0.0569595
GSM748092	22	53	female	T1	N0	M0	IA	116	0	-0.00287075	High	-0.047954	-0.0460548	-0.041306	-0.025953
GSM748094	23	59	male	T1	N0	M0	IA	108	1	-0.219716	Low	0.0239872	-0.0394854	-0.119916	0.0885341
GSM748100	24	62	male	T1	N0	M0	IA	46	1	-0.119311	Middle	-0.093762	-0.0581053	-0.143306	0.0688701
GSM748101	25	70	female	T1	N0	M0	IA	175	1	-0.211249	Low	0.0469037	-0.0537597	-0.105482	0.200271
GSM748102	26	64	male	T1	N0	M0	IA	203	0	-0.164922	Middle	0.0406212	-0.0607225	-0.0928927	0.149836
GSM748103	27	84	female	T1	N0	M0	IA	59	0	-0.211401	Low	0.180157	-0.0306787	-0.0264527	0.131099
GSM748104	28	72	female	T1	N0	M0	IA	74	1	-0.161502	Middle	0.0366603	0.011534	-0.0587045	0.071331
GSM748108	29	63	female	T1	N0	M0	IA	62	0	-0.203504	Low	0.0342333	-0.1137	-0.142079	0.281213
GSM748111	30	60	male	T1	N0	M0	IA	25	1	-0.116865	Middle	0.108113	-0.0772439	-0.0374219	0.101208
GSM748113	31	55	male	T1	N0	M0	IA	90	1	0.125245	High	-0.000290942	-0.00914267	0.0573593	-0.173279
GSM748116	32	77	male	T1	N0	M0	IA	40	1	-0.0949568	Middle	-0.0104973	-0.0721318	-0.089146	0.109818
GSM748121	33	47	female	T1	N0	M0	IA	85	0	-0.191856	Low	-0.0264806	0.0226126	-0.0991475	0.112243
GSM748122	34	66	male	T1	N0	M0	IA	113	0	-0.103588	Middle	0.0904457	0.00847167	-0.00393494	0.0314003
GSM748123	35	59	male	T1	N0	M0	IA	12	1	-0.0832459	Middle	0.0719272	-0.0729483	-0.034235	0.163613
GSM748124	36	57	male	T1	N0	M0	IA	81	0	-0.152784	Middle	-0.0184793	-0.0861323	-0.131729	0.149745
GSM748125	37	65	male	T1	N0	M0	IA	56	0	-0.192097	Low	0.0329874	-0.100351	-0.130995	0.181356
GSM748126	38	49	male	T1	N0	M0	IA	69	0	-0.101766	Middle	-0.020804	-0.00973816	-0.0673102	0.112318
GSM748127	39	69	male	T1	N0	M0	IA	52	1	-0.183513	Middle	0.131161	-0.103975	-0.0820863	0.219973
GSM748128	40	53	male	T1	N0	M0	IA	72	0	-0.165599	Middle	0.0788884	-0.0795144	-0.0840699	0.193616
GSM748130	41	60	male	T1	N0	M0	IA	14	1	-0.168053	Middle	-0.100694	0.0152758	-0.137436	0.0665223
GSM748131	42	73	male	T1	N0	M0	IA	13	1	-0.242603	Low	-0.104373	-0.106342	-0.233123	0.225718
GSM748134	43	78	female	T1	N0	M0	IA	0	1	-0.264053	Low	0.112194	-0.0057708	-0.0772628	0.154215
GSM748135	44	61	male	T1	N0	M0	IA	175	0	-0.111282	Middle	0.00768134	0.068298	-0.0166488	-0.0251814
GSM748137	45	57	male	T1	N0	M0	IA	49	0	-0.185382	Middle	0.0194559	-0.0130125	-0.0965682	0.238609
GSM748138	46	53	male	T1	N0	M0	IA	38	1	-0.0503825	High	-0.0474514	-0.0879443	-0.0910815	0.103915
GSM748139	47	65	male	T1	N0	M0	IA	150	1	-0.103883	Middle	0.0796249	-0.0748504	-0.0449111	0.147285
GSM748140	48	57	male	T1	N0	M0	IA	28	1	0.127375	High	0.0362166	0.019486	0.0970218	-0.143717
GSM748142	49	52	male	T1	N0	M0	IA	99	0	-0.137906	Middle	0.0645052	0.0124143	-0.0257022	0.072901
GSM748143	50	56	male	T1	N0	M0	IA	127	1	-0.00218976	High	0.095476	-0.0358346	0.0305981	0.0340087
GSM748146	51	56	male	T1	N0	M0	IA	18	1	-0.157542	Middle	0.0003241	-0.0762015	-0.11955	0.213635
GSM748147	52	76	male	T1	N0	M0	IA	117	0	-0.0970581	Middle	-0.0259616	0.0411622	-0.0397921	0.00355465
GSM748150	53	56	male	T1	N0	M0	IA	56	0	-0.184656	Middle	0.0769842	0.0211096	-0.0474447	0.149669
GSM748152	54	55	male	T1	N0	M0	IA	177	0	-0.170449	Middle	-0.0548019	-0.0641496	-0.140886	0.146762
GSM748157	55	62	male	T1	N0	M0	IA	137	0	-0.103931	Middle	-0.0445706	0.00956424	-0.0635573	-0.0078263
GSM748161	56	56	male	T1	N0	M0	IA	175	1	-0.106593	Middle	0.0845799	-0.0233119	-0.0156554	0.0502277
GSM748162	57	57	male	T1	N0	M0	IA	89	0	-0.176993	Middle	-0.0553811	-0.0552263	-0.152382	0.13078
GSM748164	58	72	male	T1	N0	M0	IA	61	0	-0.145773	Middle	0.103005	0.0154022	-0.0132093	0.0556775
GSM748166	59	44	female	T1	N0	M0	IA	65	0	-0.202253	Low	0.14366	-0.102565	-0.083354	0.215229
GSM748167	60	58	male	T1	N0	M0	IA	123	0	-0.133564	Middle	0.0178872	0.0117285	-0.0519217	0.0622537
GSM748169	61	54	male	T1	N0	M0	IA	129	0	-0.254589	Low	0.151389	-0.0554931	-0.0823222	0.264064
GSM748170	62	69	female	T1	N0	M0	IA	2	1	-0.0716195	High	0.0852408	-0.0515325	-0.0213057	0.143568
GSM748171	63	77	male	T1	N0	M0	IA	13	1	-0.120333	Middle	0.075127	0.0110298	-0.00921192	0.080021
GSM748173	64	50	male	T1	N0	M0	IA	14	1	-0.147281	Middle	0.311482	-0.059574	0.057017	0.0976724
GSM748175	65	61	male	T1	N0	M0	IA	134	0	-0.188954	Low	0.246804	-0.0808167	-0.0178019	0.265693
GSM748178	66	74	male	T1	N0	M0	IA	0	1	-0.10777	Middle	0.0205247	-0.024906	-0.0543232	0.0560469
GSM748179	67	47	female	T1	N0	M0	IA	11	1	0.135426	High	-0.0843329	0.00170631	0.0231116	-0.0556602
GSM748180	68	75	male	T1	N0	M0	IA	100	0	-0.212128	Low	-0.0766966	0.0259605	-0.136449	0.067161
GSM748181	69	56	female	T1	N0	M0	IA	51	0	-0.194357	Low	0.0325112	0.00169699	-0.0885694	0.0748992
GSM748185	70	61	male	T3	N1	M0	IIIA	175	0	-0.000533562	High	0.0228737	-0.0821019	-0.0262086	0.0702704
GSM748186	71	57	male	T2	N0	M0	IB-IIA	22	1	0.00253412	High	-0.0585893	-0.138827	-0.0930258	0.146268
GSM748187	72	71	male	T2	N0	M0	IB-IIA	107	1	-0.24518	Low	0.095907	-0.0763819	-0.115395	0.183738
GSM748188	73	71	male	T2	N0	M0	IB-IIA	99	1	-0.146854	Middle	0.0310076	-0.0274275	-0.0712475	0.0772067
GSM748189	74	73	female	T3	N0	M0	IIB	21	1	-0.128208	Middle	-0.0638162	-0.11715	-0.151213	0.175189
GSM748239	75	65	male	T2	N0	M0	IB-IIA	4	1	0.179248	High	0.0634483	-0.02638	0.11959	-0.0636603
GSM748240	76	52	male	T2	N0	M0	IB-IIA	23	1	0.0193216	High	0.0393957	-0.0157914	0.0172408	-0.0937465
GSM748242	77	64	female	T2	N1	M0	IIB	17	1	-0.00836105	High	0.108233	-0.0411138	0.0389111	-0.02268
GSM748243	78	62	male	T2	N0	M0	IB-IIA	103	1	-0.172924	Middle	0.0933708	-0.060209	-0.0683101	0.085774
GSM748264	79	69	male	T2	N0	M0	IB-IIA	42	1	-0.149325	Middle	0.0155561	0.0116638	-0.0573468	0.00238576
GSM748271	80	69	female	T2	N0	M0	IB-IIA	23	1	0.0145908	High	-0.107529	0.0265624	-0.0296291	-0.154362
GSM748276	81	53	male	T2	N1	M0	IIB	55	1	-0.0197084	High	0.136221	-0.11946	0.0107503	0.0407746
GSM748277	82	70	male	T2	N0	M0	IB-IIA	193	1	0.0559753	High	-0.0332245	0.0318421	0.0266113	-0.0903036
GSM748278	83	70	male	T1	N0	M0	IA	23	1	-0.0419877	High	0.114642	-0.0529905	0.0139203	0.10155
GSM748279	84	44	male	T2	N0	M0	IB-IIA	205	0	0.00984316	High	-0.0617716	-0.0102104	-0.0243233	-0.0847011
GSM1465989	85	60	female	T1	N0	M0	IA	221	0	-0.0892303	Middle	0.0281208	0.0153115	-0.0276025	0.0642752

## Sheet: GSE14814
Sample	ID	Age	Sex	P Stage	OS(months)	OS(event)	MDSC	MDSC（quartile）	CAF	M2	Exclusion	Dysfunction
GSM370913	1	44.9	female	II	102.24	0	0.127824	High	-0.0578334	-0.00590647	-0.126452	0.150876
GSM370917	2	65.7	female	I	98.76	0	-0.163345	Low	-0.132454	0.029828	0.0130963	-0.152069
GSM370920	3	67.2	female	I	0.36	1	-0.136478	Low	0.00188643	-0.020084	-0.0822516	0.33223
GSM370921	4	65.5	male	II	103.2	0	0.10313	High	-0.0364564	0.0193199	0.0461756	0.0333283
GSM370928	5	63.5	female	I	19.08	1	-0.150714	Low	0.151639	-0.00786161	-0.00397284	0.133677
GSM370931	6	59.4	male	I	73.08	1	0.0411909	Middle	0.0284623	0.0395511	0.0553654	-0.0231374
GSM370933	7	63.2	male	II	2.28	1	-0.000333618	Middle	0.114839	-0.0480845	0.0369857	0.156601
GSM370934	8	50.2	female	I	83.16	0	-0.0769147	Middle	0.0995249	-0.0346226	-0.00643976	0.0830942
GSM370935	9	68.8	male	II	92.52	0	-0.0311454	Middle	0.0867729	-0.0101721	0.025795	-0.029939
GSM370939	10	75.6	female	I	10.8	1	0.0420598	Middle	0.286583	-0.047153	0.155053	-0.0628381
GSM370941	11	62.7	male	II	44.88	1	-0.188414	Low	-0.000901269	-0.00612785	-0.103296	0.101692
GSM370944	12	58.2	male	II	86.4	0	-0.249537	Low	-0.00506082	-0.0706041	-0.172405	0.0820324
GSM370951	13	38.2	female	I	70.44	0	-0.233175	Low	-0.111608	-0.017602	-0.19415	0.226701
GSM370956	14	63.7	male	I	65.04	0	-0.0355212	Middle	0.1307	-0.0173617	0.0442193	0.0522702
GSM370958	15	56.5	female	II	60.36	0	-0.060257	Middle	-0.279229	0.0419704	-0.166585	0.18667
GSM370962	16	63.5	male	II	27.36	1	0.0398946	Middle	0.163978	0.0258947	0.123183	0.254067
GSM370976	17	45.8	female	I	22.32	1	-0.0606436	Middle	-0.0457024	0.00647636	-0.0596263	0.286574
GSM370979	18	65.8	male	II	33.84	1	0.00250149	Middle	-0.0736458	-0.0131305	-0.0438937	0.0538066
GSM370984	19	69.2	male	II	18	1	-0.0334401	Middle	-0.106666	0.0021133	-0.0771765	0.245583
GSM370985	20	67.4	male	I	53.52	0	-0.1813	Low	0.0750361	-0.109641	-0.115969	0.208006
GSM370986	21	69.7	female	II	47.4	0	-0.123518	Low	0.234309	0.0161674	0.0650173	0.250852
GSM370987	22	66.3	female	I	42.12	0	-0.109472	Low	-0.073732	-0.0161128	-0.114425	0.3155
GSM370992	23	58.4	female	II	58.68	0	0.00749219	Middle	-0.0394747	0.00796372	-0.0135303	0.161482
GSM370997	24	62	female	II	57.12	1	-0.133516	Low	-0.0338478	-0.0248883	-0.104073	0.340947
GSM370999	25	41	female	I	80.88	0	-0.0866699	Middle	-0.0038537	-0.00569337	-0.0491748	-0.14963
GSM371000	26	63.2	male	I	64.56	0	-0.039148	Middle	0.20595	-0.0861662	0.0430223	0.103073
GSM371001	27	57.4	female	II	24.48	1	0.0998585	High	0.210752	0.0284443	0.181312	-0.23714
GSM371002	28	56.8	male	I	72.36	1	-0.103459	Low	0.231194	0.00310465	0.0677243	0.00333677
GSM1267450	29	55.4	female	1B	96.72	0	-0.0950605	Low	0.0269472	-0.0133275	-0.0415039	-0.0400913
GSM1267451	30	40.9	female	1B	96.24	0	0.122954	High	0.162815	-0.0185727	0.14676	0.169236
GSM1267452	31	47.4	male	1B	109.08	0	-0.0331632	Middle	0.195848	-0.0171582	0.077551	-0.0433434
GSM1267453	32	53.7	male	1B	77.88	1	-0.154718	Low	0.0573687	-0.0404263	-0.0716376	-0.0877423
GSM1267454	33	59.4	male	1B	105.72	0	-0.0290283	Middle	-0.0628649	0.00161321	-0.0461345	0.11506
GSM1267455	34	66.5	female	1B	4.68	1	0.203687	High	0.0288075	-0.0547715	0.1052	0.0116417
GSM1267456	35	60.5	male	1B	104.52	0	-0.0662946	Middle	-0.0825405	0.0108556	-0.0704757	-0.103561
GSM1267457	36	74.9	male	1B	23.16	1	-0.00103736	Middle	-0.0320687	0.0860075	0.0312368	-0.0366253
GSM1267458	37	70.4	female	2A	93.84	1	0.0222946	Middle	0.0638795	-0.00778903	0.0405231	-0.055716
GSM1267459	38	71	male	2B	11.64	1	0.0305066	Middle	-0.158485	0.0527547	-0.0403797	0.118658
GSM1267460	39	69	male	1B	37.2	1	0.0657669	Middle	-0.158502	-0.0136855	-0.0561792	-0.130658
GSM1267461	40	64.8	male	1B	14.16	1	-0.176372	Low	0.0737259	0.0321415	-0.041235	0.204028
GSM1267462	41	60.4	female	1B	89.16	0	-0.12977	Low	-0.0244895	-0.0320295	-0.104254	0.158262
GSM1267463	42	59.2	male	1B	36.36	1	0.0469808	Middle	-0.211439	0.0410354	-0.0662384	-0.0908687
GSM1267464	43	60.6	female	1B	85.92	0	0.0120214	Middle	-0.174832	0.0541708	-0.059459	-0.048105
GSM1267465	44	62	male	2B	12	1	0.00569787	Middle	0.013218	0.00617481	0.0153605	-0.040456
GSM1267466	45	54.7	male	1B	69.96	1	-0.201166	Low	-0.0505319	-0.00371651	-0.13853	0.0342093
GSM1267467	46	53.4	female	2B	72.72	0	0.00640427	Middle	-0.0717754	0.0137902	-0.0281986	-0.0607426
GSM1267468	47	65.9	female	1B	83.04	0	0.12081	High	0.0795858	-0.0810596	0.0695002	-0.187664
GSM1267469	48	35.4	male	1B	73.44	0	-0.0678047	Middle	-0.0190074	0.0538676	-0.0194439	-0.0208834
GSM1267470	49	66.4	male	2B	7.32	1	0.193113	High	-0.145769	0.0632971	0.0624423	-0.084635
GSM1267471	50	52.5	female	2B	8.4	1	-0.023088	Middle	-0.20004	0.00530509	-0.118743	0.185115
GSM1267472	51	57.5	male	2B	56.52	0	-0.00470595	Middle	-0.0901255	0.0744469	-0.0125286	-0.205781
GSM1267473	52	73.7	female	1B	57.48	0	0.0319711	Middle	-0.228538	0.0520036	-0.0782158	-0.084356
GSM1267474	53	63.3	male	2B	73.2	1	0.0382286	Middle	-0.180295	0.00295002	-0.0727996	0.0444479
GSM1267475	54	60.3	female	1B	81.84	0	-0.12995	Low	0.0887076	-0.0571808	-0.0540835	0.203815
GSM1267476	55	54	male	2B	6.96	1	0.141498	High	0.216816	-0.0769817	0.1533	-0.184547
GSM1267477	56	50.8	female	1B	75.96	0	0.0587644	Middle	0.050389	-0.0143281	0.0522446	-0.123035
GSM1267478	57	53.3	female	1B	83.4	0	-0.00948101	Middle	-0.119238	0.0250945	-0.0607402	-0.183225
GSM1267479	58	66.9	male	2B	3.24	1	0.158277	High	0.166378	-0.00579389	0.175648	-0.0859377
GSM1267480	59	56.3	female	2B	69.72	1	0.104065	High	-0.103288	0.0449482	0.0251004	-0.28706
GSM1267481	60	62.1	male	1B	34.44	1	0.173943	High	0.0538324	0.0421405	0.143548	-0.178328
GSM1267482	61	52.3	female	1B	63.96	1	0.0657961	Middle	0.102219	0.00945297	0.0948874	-0.142042
GSM1267483	62	60.9	male	2A	63.24	1	-0.0120793	Middle	0.128843	0.0569315	0.0936635	-0.177854
GSM1267484	63	61.4	female	1B	7.8	1	0.19706	High	0.34087	-0.0648039	0.259494	-0.161588
GSM1267485	64	40.1	female	1B	82.8	0	0.0899197	High	0.0290932	-0.112056	0.00343459	0.0617339
GSM1267486	65	59.7	male	1B	61.32	0	0.0822074	High	0.123785	0.0293199	0.12839	-0.155661
GSM1267487	66	76.7	male	2B	9.24	1	0.0899549	High	-0.106769	-0.107386	-0.0630513	0.0387856
GSM1267488	67	46.2	female	1B	61.68	0	0.0949966	High	-0.10346	0.0853239	0.0368165	-0.358928
GSM1267489	68	61	male	2A	43.2	1	0.103921	High	-0.105135	0.0479806	0.0285024	-0.283787
GSM1267490	69	38.6	female	1B	48.36	0	0.125869	High	-0.107181	0.0368477	0.0278874	-0.2084
GSM1267491	70	43.6	male	2A	38.88	0	-0.0176379	Middle	0.124399	0.0129571	0.0612756	-0.11346
GSM1267492	71	58.3	male	1B	34.32	0	-0.01536	Middle	-0.130298	-0.021865	-0.0883501	-0.209872
