# Supplementary material for: IRF8 deficiency-induced myeloid-derived suppressor cell promote immune evasion in lung adenocarcinoma
Source: J Transl Med. 2024 Jul 24;22:678. doi: 10.1186/s12967-024-05519-7 (PMC11270856; doi:10.1186/s12967-024-05519-7)
Supplement: Supplementary file 3 — Additional file 3. [file 12967_2024_5519_MOESM3_ESM.xlsx]

## Sheet: DEGs
Tag	GSE41217_logFC	GSE41217_PValue	GSE42127_logFC	GSE42127_PValue	GSE30219_logFC	GSE30219_PValue	GSE14814_logFC	GSE14814_PValue	TCGA_LUAD_logFC	TCGA_LUAD_PValue
ADH1B	-3.67509	2.91991e-22	-2.87848	5.08708e-15	-3.19839	5.8857e-09	-3.06198	1.37878e-09	-4.66991	2.14064e-41
CDCA8	2.11842	4.58828e-21	1.69364	7.47839e-16	1.71089	1.69488e-12	0.368433	0.00182153	1.83114	1.30668e-38
ARHGEF6	-1.77151	2.06239e-20	-1.75879	9.1892e-18	-1.23709	1.28662e-07	-0.658204	1.73583e-07	-1.69361	9.54007e-47
TPX2	2.80411	2.19093e-20	2.1497	1.56677e-14	2.55292	1.35989e-13	1.19504	6.94348e-07	2.23956	1.42756e-40
FOXM1	2.18562	4.0143e-20	1.62758	2.37009e-14	2.16176	2.0383e-11	1.24726	2.65591e-05	2.15764	1.11167e-37
GPX3	-1.83344	5.86338e-20	-1.7797	1.48703e-13	-1.31371	4.83641e-06	-1.46012	4.03045e-05	-0.765553	1.56877e-06
RASGRP2	-1.8074	1.42867e-19	-1.42636	3.1186e-16	-0.704023	2.32162e-08	-0.478415	4.83765e-06	-2.02732	9.96013e-40
LY86	-2.33233	1.56837e-19	-2.31758	4.18827e-18	-1.52329	4.69758e-11	-1.37494	2.81762e-12	-2.01162	7.03733e-43
PRC1	1.7878	1.65908e-19	1.71303	4.82791e-16	2.11042	4.33298e-12	1.58429	4.83253e-09	1.04828	4.64754e-16
UBE2S	1.74084	2.985e-19	1.66091	3.7753e-14	1.60585	2.82179e-08	1.34935	4.88199e-08	1.75042	7.50271e-38
CDT1	2.32909	3.24741e-19	1.70848	2.02936e-13	1.1378	1.40043e-09	0.46851	0.00381611	2.05914	4.93225e-44
CD1C	-2.23078	4.60176e-19	-1.7503	7.21114e-16	-1.31529	1.32701e-08	-0.635127	9.11363e-07	-2.95497	4.72526e-37
MCM2	1.9542	5.19524e-19	1.86818	2.81187e-15	1.62814	1.73773e-09	0.808274	0.000281273	1.28486	4.23351e-17
LPXN	-1.6128	5.39228e-19	-1.57606	4.1375e-16	-0.956087	0.000182012	-0.952042	7.93968e-06	-1.36185	8.13391e-40
MCM4	1.73784	6.78333e-19	1.71242	1.92389e-15	1.74887	5.21132e-11	0.809611	2.31763e-06	1.60024	9.16947e-37
DPEP2	-2.46751	7.63387e-19	-2.06848	1.83473e-14	-1.35778	9.838e-14	-1.16022	3.73487e-10	-2.11678	1.39473e-45
LST1	-1.87884	7.79314e-19	-1.63636	9.01873e-16	-1.3366	3.41731e-10	-0.954402	4.5165e-09	-1.5807	3.24832e-29
CDC25A	2.13187	8.4839e-19	1.47424	1.60452e-12	0.896058	3.85829e-10	0.662035	3.6539e-07	1.88977	7.46821e-40
CCR6	-2.05598	9.32217e-19	-1.74576	3.32794e-16	-1.28144	1.7698e-07	-0.206701	0.0138472	-1.88906	1.71568e-25
ARHGAP15	-1.92347	2.11346e-18	-1.88848	2.75072e-17	-0.0838274	0.113874	-0.934059	4.114e-08	-1.68716	1.00933e-47
RASSF2	-1.79027	3.26855e-18	-1.69667	6.23002e-15	-1.31895	4.45005e-09	-0.992843	2.22989e-09	-1.73683	1.41717e-44
KIF2C	2.28729	5.27899e-18	1.79515	3.93743e-14	2.00117	1.14723e-11	0.729495	9.95289e-07	2.20031	2.09176e-44
TSPAN32	-2.31827	6.42109e-18	-2.0797	4.75152e-15	-0.302254	6.88618e-05	-0.386187	0.000308326	-1.81571	7.04609e-25
ABI3BP	-2.41736	6.98038e-18	-2.11273	2.07171e-13	-0.0696133	0.0495935	-0.162743	0.013878	-2.70139	1.84445e-49
CCNB2	2.18273	8.82123e-18	1.98758	1.22211e-13	2.3305	7.05094e-13	1.03638	4.63212e-07	1.9552	1.45636e-44
FHL1	-2.36624	1.34063e-17	-2.02576	5.16599e-12	-1.32739	1.45975e-06	-1.40346	1.5764e-06	-1.87166	7.82964e-23
P2RY13	-2.33873	1.41635e-17	-2.04242	7.53818e-14	-1.4503	6.10201e-08	-0.76069	1.45491e-06	-2.33279	1.21008e-41
MS4A2	-2.48513	2.29179e-17	-1.88303	4.07136e-14	-1.26782	3.57392e-05	-0.288487	0.000762192	-2.75251	4.56217e-35
IGSF6	-2.32149	2.46317e-17	-2.04909	2.69425e-14	-1.49377	1.81533e-07	-0.833328	5.42034e-06	-1.85184	9.8273e-40
EXO1	2.48822	2.47752e-17	1.94091	5.50145e-14	1.8521	3.18898e-13	0.120498	0.202604	2.21613	8.26735e-42
TPK1	-1.56662	2.95007e-17	-1.40727	1.41865e-13	-1.03524	3.47332e-05	-0.504798	0.000341736	-1.25378	1.41539e-26
ABCA6	-2.0496	3.02489e-17	-1.51606	1.6975e-14	-1.10729	3.90947e-06	-0.192161	0.00716019	-2.04972	4.62599e-40
ITGA8	-2.7678	3.77652e-17	-2.04394	2.82341e-11	-1.48536	9.63633e-08	-1.04167	4.53263e-07	-2.07933	1.22617e-34
LYL1	-1.54256	4.05936e-17	-1.47121	1.58344e-13	-0.395221	0.000135782	-0.381341	0.000433176	-1.13325	1.28273e-19
CAPN3	-2.18847	4.48413e-17	-1.92697	1.07054e-11	-1.69859	5.39254e-09	-0.830031	1.54819e-07	-2.20176	5.59042e-26
CENPF	2.26638	5.395e-17	1.89818	1.97703e-12	0.143801	0.0270335	0.0274513	0.474024	1.81345	8.16881e-29
CLEC1A	-1.79333	5.6999e-17	-1.57606	7.12005e-16	-0.493676	0.000268123	-0.50071	1.36034e-06	-1.12416	8.52281e-22
PSRC1	1.50531	5.9596e-17	1.15939	4.06097e-12	1.05737	2.56314e-08	0.161367	0.162896	1.46348	8.4664e-35
CD83	-1.78147	6.73605e-17	-1.7997	1.62536e-16	-1.0962	2.56208e-08	-0.700216	9.95653e-09	-1.42463	3.39022e-27
CYSLTR1	-2.30869	6.9404e-17	-1.92576	2.91656e-14	-0.182705	0.00096964	-0.0529807	0.191256	-1.97417	2.53665e-37
SLC15A3	-1.77324	7.13081e-17	-1.68333	1.58893e-13	-0.850307	1.21588e-05	-1.1208	4.01269e-10	-1.33393	2.55984e-22
TRIP13	2.3862	7.89691e-17	2.20545	1.1617e-12	2.27615	2.99116e-10	0.930728	3.23949e-08	2.09233	2.99976e-39
CSE1L	1.06907	7.98731e-17	1.00576	1.93436e-11	1.08803	1.22284e-09	1.1476	7.57086e-08	1.00333	5.66436e-27
C7	-3.2692	9.70143e-17	-2.35606	1.00475e-12	-2.57636	4.53265e-08	-1.98352	4.90561e-08	-3.64046	7.94993e-39
TRPV2	-1.32456	9.86716e-17	-1.13121	5.70653e-10	-0.8354	9.10096e-06	-0.745098	5.15858e-06	-1.24879	1.30109e-26
CD52	-2.35698	1.46456e-16	-2.33	1.01509e-13	-1.64946	4.31011e-09	-1.71174	3.5708e-10	-1.90061	6.05715e-42
HLA-DMA	-1.92382	1.49938e-16	-1.93091	1.11544e-13	-1.62245	1.59915e-10	-1.76961	1.62114e-07	-1.69033	1.8153e-33
HLA-DPB1	-2.28109	1.50943e-16	-2.17242	6.67227e-16	-1.93934	7.51134e-10	-1.68999	3.40561e-07	-2.05044	2.63693e-41
FGD2	-1.71293	1.66584e-16	-1.62061	6.36461e-13	-0.841225	8.36316e-12	-0.188452	0.00456467	-1.92165	6.85431e-41
SPOCK2	-1.76762	2.27637e-16	-1.78667	9.97045e-12	-0.292923	0.000648479	-0.575309	3.41931e-08	-1.53063	8.1202e-22
AURKA	1.96738	3.6294e-16	1.77121	1.18533e-12	2.2052	8.6968e-13	0.756514	8.3653e-08	1.9562	7.11119e-45
MFNG	-1.53393	4.06815e-16	-1.4503	2.53431e-14	-0.546312	0.000382942	-0.326266	0.00112446	-1.35304	2.07195e-35
CDCA3	2.33842	4.22303e-16	1.72303	2.71742e-11	1.96981	1.05543e-12	0.64191	0.000989645	2.08963	1.90681e-49
ARHGEF3	-1.01929	4.94641e-16	-1.08303	4.85978e-13	-0.68098	2.12963e-07	-0.465959	0.0149988	-0.586491	3.75143e-14
JAM2	-1.62789	5.8076e-16	-1.42121	1.67248e-12	-0.960406	6.37973e-08	-0.802462	2.28272e-07	-1.28474	7.0693e-25
TOP2A	2.2304	6.12388e-16	2.05697	5.46729e-11	2.63126	1.07242e-11	1.88751	3.5253e-08	1.91125	9.73906e-32
KIF4A	2.4072	6.24375e-16	1.62364	1.09326e-10	2.23174	6.7744e-13	0.987957	8.52727e-07	2.03683	5.35562e-35
CYP27A1	-1.92427	6.62833e-16	-1.92394	1.25275e-12	-0.747171	5.86701e-05	-1.08867	5.3767e-11	-1.66943	1.99429e-30
LDB2	-1.62402	8.65752e-16	-1.45636	1.80235e-10	-0.940758	6.26536e-07	-1.03882	0.000107077	-1.16041	4.69204e-22
APBB1IP	-1.71376	9.37164e-16	-1.52333	4.97734e-12	-0.146125	0.00460522	-0.194381	0.02521	-1.54651	2.21624e-32
GMFG	-1.79569	1.13118e-15	-1.66848	3.71426e-13	-1.2138	3.07722e-08	-1.16735	1.32882e-08	-1.29376	1.32747e-33
FCER1A	-2.91827	1.1803e-15	-2.49545	9.37118e-12	0.0506607	0.289157	-0.439162	0.00114485	-3.08791	2.98168e-26
MEF2C	-1.69627	1.21596e-15	-1.51091	1.1244e-12	-0.557559	0.000100762	-0.212937	0.0110129	-1.37676	9.66018e-31
SPAG5	1.28744	1.49769e-15	0.846364	7.77408e-10	1.95577	1.93331e-13	0.429035	0.000136994	1.77963	2.03803e-38
CFLAR	-1.20307	1.59517e-15	-1.02515	1.39165e-10	-0.378471	0.00847112	-0.313483	0.00917667	-0.732666	4.44148e-15
TCF21	-1.81989	1.67688e-15	-1.28515	1.49744e-10	-2.0752	2.95942e-09	-1.51442	1.28828e-09	-2.45329	6.32863e-29
PBK	2.4744	1.79494e-15	1.89545	1.87446e-10	2.79679	4.49414e-11	0.955566	1.29819e-05	2.33225	1.60693e-38
CENPA	2.51764	1.8397e-15	1.85879	1.12973e-10	2.63872	3.27539e-13	0.934623	6.94587e-07	2.38917	4.23169e-46
DPYSL2	-1.28762	2.02802e-15	-1.29152	4.07423e-12	-1.27434	1.50936e-08	-0.861675	0.00305495	-1.34072	2.19583e-24
NEK2	1.64364	2.46457e-15	1.07242	4.00598e-10	2.81614	2.2327e-14	1.07542	1.78746e-09	2.24259	2.24242e-42
KIF14	1.78616	2.62103e-15	1.26848	1.77334e-10	2.0987	2.40252e-12	0.585182	2.88341e-08	2.00785	7.1159e-35
ADH1A	-3.61976	2.7725e-15	-3.08485	1.12641e-10	-0.504698	2.42331e-06	-0.261139	0.00228443	-1.40264	2.21526e-09
KLRG1	-1.73316	2.88856e-15	-1.52424	2.78079e-14	-0.315551	0.00702588	-0.387299	2.90962e-06	-1.39452	4.68193e-27
PRAME	3.15549	2.94532e-15	2.53636	7.00967e-13	1.62653	1.04658e-05	0.695006	0.0115652	2.01609	9.52113e-05
CKS1B	1.68713	3.58814e-15	1.39424	2.1177e-09	1.57162	4.90192e-13	1.24	3.89318e-08	1.52895	1.03274e-40
KIFC1	1.86876	4.43824e-15	1.46667	1.07212e-11	1.1321	2.46756e-11	0.326861	0.00295818	1.95257	4.05074e-39
HIGD1B	-2.15589	5.10208e-15	-1.87909	9.18203e-13	-0.751195	1.61148e-05	-0.641583	1.05919e-06	-1.25794	7.71033e-19
SPI1	-1.83407	5.24961e-15	-1.64364	2.66087e-11	-0.574531	5.67553e-05	-0.216809	0.125579	-1.46813	1.12014e-25
HLA-DMB	-1.79953	5.59513e-15	-1.74576	8.18838e-12	-1.51267	1.03136e-08	-1.54081	1.60109e-09	-1.84646	2.72474e-39
FGR	-1.68369	5.72876e-15	-1.38818	5.89807e-11	-0.888831	9.99855e-06	-1.03612	3.90706e-08	-1.6885	5.84078e-37
ARHGDIB	-1.22582	6.08066e-15	-1.20242	4.6351e-14	-0.298676	2.71012e-05	-0.929852	2.36763e-06	-1.22671	5.57253e-28
PKMYT1	1.82338	6.15698e-15	1.08818	1.08985e-09	0.332066	0.000807668	0.109116	0.216391	1.91782	3.79757e-34
CDC20	2.2468	6.16988e-15	2.07939	1.31824e-11	2.59091	1.02979e-13	1.32996	1.76545e-07	2.35539	3.18856e-51
TREM2	-2.08333	7.30361e-15	-1.36364	8.47327e-11	-1.26452	1.34314e-07	-1.3198	2.1181e-11	-1.63924	5.84418e-25
MCM10	2.0852	8.21972e-15	1.46455	1.20006e-10	2.33558	1.15714e-11	0.643636	4.22465e-06	2.23932	1.85916e-42
KLF2	-1.51824	8.75476e-15	-1.40667	2.08327e-09	-0.817868	0.00179149	-0.725733	0.00411068	-1.25287	4.77399e-18
DAB2	-1.60793	8.77698e-15	-1.48727	3.13838e-11	0.0517007	0.221159	-0.903577	3.68677e-05	-1.34573	2.45503e-28
CARD8	-1.34942	8.94484e-15	-1.21727	1.25366e-10	-0.708018	1.42816e-05	-0.45128	0.000408176	-0.873031	1.73794e-27
ITGAL	-2.03273	9.4489e-15	-1.81515	5.71364e-13	-1.26821	5.0533e-05	-0.5593	1.06599e-06	-1.89521	1.73982e-41
RECQL4	2.16942	9.76426e-15	1.49061	1.38069e-09	0.684381	1.23453e-08	0.442291	9.24275e-05	1.75473	1.18666e-33
CDC25C	1.84127	1.05231e-14	1.18061	2.49441e-09	1.46043	5.70524e-09	0.135291	0.074784	1.97655	8.16061e-38
MARCO	-3.06211	1.27539e-14	-2.77879	3.49163e-11	-1.5113	5.39256e-07	-1.63249	1.91557e-06	-2.50327	6.21925e-21
RASGRP3	-1.39962	1.35043e-14	-1.35545	8.31202e-13	-0.686347	0.000390813	-0.448812	4.10014e-05	-0.961782	7.58603e-24
EVI2B	-2.14053	1.37532e-14	-2.06364	1.53478e-13	-1.46156	2.55302e-07	-1.44266	1.48202e-09	-1.8007	1.46462e-48
ACVRL1	-1.59202	1.389e-14	-1.28091	8.88476e-10	-0.155783	0.100754	-0.342366	0.000213362	-0.98099	2.62838e-19
ATAD2	1.61927	1.57687e-14	1.19212	1.38078e-07	2.06727	3.301e-14	0.592431	7.15037e-05	1.24184	8.05725e-23
GYPC	-1.74151	2.01118e-14	-1.6203	1.33425e-11	-1.06842	4.80936e-09	-0.810379	3.19122e-09	-1.2391	8.41241e-28
FAM107A	-2.67424	2.0259e-14	-2.54424	6.57557e-11	-0.646646	0.000288295	-0.576168	1.849e-05	-1.99223	4.0267e-20
BIRC5	1.7488	2.47212e-14	1.21333	1.17179e-10	1.03676	3.205e-06	0.396729	0.00546812	2.40263	1.84257e-48
ITM2A	-1.85489	2.52154e-14	-1.8203	4.0596e-11	-1.12032	4.89738e-06	-1.33741	2.94193e-05	-1.59052	1.13634e-32
BYSL	0.959622	2.78703e-14	0.813939	1.15004e-10	0.942422	3.90921e-09	0.335385	0.00780284	1.04139	9.88575e-31
CLEC10A	-1.45182	2.85035e-14	-1.05818	4.25859e-10	-1.06447	1.57211e-06	-0.951408	4.25083e-10	-2.25914	9.70041e-34
CD1B	-1.96896	2.87142e-14	-1.56848	2.10661e-11	-0.624524	8.46268e-07	-0.198476	0.0279042	-2.90282	1.98125e-30
HLA-DOA	-2.09562	3.0344e-14	-2.09667	3.89588e-13	-0.744114	3.40867e-05	-0.364616	0.00298892	-2.39773	2.1497e-46
PTGDS	-2.7156	3.31351e-14	-2.49606	3.33546e-10	-1.68479	1.23674e-08	-2.12539	1.11696e-12	-2.29297	2.3475e-29
DEPDC1	1.90944	3.43555e-14	1.29152	9.54717e-10	2.10054	2.28243e-12	0.415042	4.10087e-05	2.28439	4.62389e-40
GIMAP4	-1.66909	3.51464e-14	-1.6703	2.80586e-11	-1.22935	3.1082e-06	-0.734952	5.62128e-06	-1.44652	7.59702e-35
VWF	-1.41691	3.58778e-14	-1.39242	7.92355e-12	-0.86057	1.22597e-05	-1.6825	2.82023e-07	-1.47115	7.03972e-19
KIF20A	1.85722	3.75172e-14	1.59788	1.69334e-11	2.27529	1.59085e-11	0.935469	7.69152e-07	1.80542	6.09268e-38
TTK	2.18096	3.86122e-14	1.7503	1.33768e-10	2.6945	1.3737e-14	0.598171	0.000430473	2.07489	1.87319e-37
HCK	-1.70704	4.07373e-14	-1.49394	1.95303e-10	-1.26823	5.90086e-08	-1.28696	1.74935e-07	-1.49883	1.03395e-22
PLCB2	-1.60042	4.48569e-14	-1.27939	8.10383e-09	-0.452294	6.95691e-05	-0.441468	1.12521e-07	-1.56374	3.67013e-28
ADRB2	-1.85269	4.54185e-14	-1.77333	2.7919e-12	-1.33198	1.85505e-06	-1.03037	1.63633e-07	-2.05979	2.0536e-28
AURKB	2.24756	4.60013e-14	1.81697	1.5822e-11	2.25984	1.33521e-12	0.919722	1.13947e-06	2.28532	3.08803e-53
SPC25	1.99827	4.61891e-14	1.42394	1.49018e-09	2.13214	3.07694e-11	0.255169	0.00119384	1.85196	8.35383e-42
NUSAP1	1.5188	4.74937e-14	1.45152	7.77846e-11	1.9494	4.64417e-11	1.18325	1.86883e-06	0.523316	0.00016664
OLR1	-2.36696	5.18957e-14	-2.34727	4.46941e-14	-2.31195	1.01531e-08	-0.956641	0.00929735	-1.9876	2.34107e-26
IRF8	-2.03738	5.33159e-14	-1.97242	3.79693e-13	-1.29396	1.22112e-07	-1.22834	1.50075e-13	-2.02293	2.07112e-46
CTSS	-1.85127	5.37047e-14	-1.69152	1.395e-12	-0.655773	0.0012541	-1.01374	3.33087e-06	-1.35257	1.56599e-28
POP7	1.05949	5.52505e-14	0.946061	1.30034e-10	0.58208	2.33518e-07	0.708403	0.000101371	1.0986	2.74653e-35
TROAP	2.01944	5.63195e-14	1.57697	2.89632e-10	1.30059	7.65682e-11	0.302322	0.010099	2.33844	3.8581e-46
FMO2	-2.03542	6.52397e-14	-1.89848	3.13328e-11	-1.94738	8.09204e-08	-1.74006	2.12618e-07	-2.2927	5.96834e-30
TEK	-1.8324	7.00288e-14	-1.75364	2.90687e-11	-1.02362	1.76195e-07	-0.625769	1.76875e-05	-1.48541	2.65618e-22
CLIC5	-2.66991	7.04445e-14	-2.5003	3.08399e-11	-1.97785	2.11716e-05	-1.61158	3.00989e-05	-2.5024	5.80339e-27
TSPAN4	-1.22371	8.12793e-14	-1.12061	1.38946e-10	-1.05329	5.90018e-10	-0.329075	0.0115856	-0.837396	2.17473e-10
KLRB1	-2.31582	9.01023e-14	-2.15212	7.82085e-12	-1.33765	9.23736e-06	-0.853227	2.48188e-07	-1.87311	1.67221e-34
PRG4	-3.14362	9.483e-14	-2.55364	7.91947e-10	-0.896356	2.97479e-05	-0.151066	0.132494	-3.17538	1.54529e-26
PPP1R16B	-1.95916	9.87194e-14	-1.69394	2.54645e-12	-0.919279	1.4022e-05	-0.72197	1.1823e-06	-1.79544	4.55633e-33
CD37	-2.36202	1.05354e-13	-2.16515	2.35374e-12	-1.56517	3.15684e-08	-1.60129	2.28296e-14	-1.9248	1.72862e-45
SLC39A8	-1.90971	1.41869e-13	-2.02091	8.82428e-14	0.0996155	0.229288	0.470415	0.0203725	-1.17143	5.38487e-17
PAICS	1.09509	1.4448e-13	0.940303	1.79073e-08	0.924684	8.4128e-07	1.37953	2.09768e-10	1.24745	9.04899e-35
TYROBP	-1.82256	1.45978e-13	-1.75909	3.1745e-10	-1.4318	7.68323e-08	-2.00413	8.91558e-08	-1.27336	4.84048e-21
CD69	-1.90331	1.48876e-13	-1.40939	8.58096e-12	-1.76086	1.09442e-05	-1.10168	2.11651e-05	-1.81633	1.32366e-28
PTGER4	-1.91171	1.54384e-13	-1.73667	3.10182e-11	-0.508417	4.85976e-05	-0.218781	0.0121054	-1.80381	5.02579e-33
ABCA8	-2.37687	1.58928e-13	-1.88212	1.95551e-09	-0.148355	0.014488	-1.18334	4.26736e-05	-2.75272	1.45961e-36
SLC25A15	1.04716	1.61492e-13	0.876364	1.79752e-09	0.410905	0.00176194	0.00576633	0.967592	0.606178	1.06942e-09
ITK	-1.96833	1.71079e-13	-1.73697	6.08517e-12	-1.28997	1.09428e-05	-0.661203	0.000134066	-1.94115	1.71495e-35
CBX7	-1.31524	1.83266e-13	-1.26909	4.91298e-12	-1.36068	1.66341e-11	-0.970377	5.99653e-10	-1.51274	6.94157e-34
HELLS	1.37238	1.8982e-13	0.923939	2.24791e-08	0.985633	1.12262e-05	0.616116	0.000285197	1.23175	1.57586e-23
CD33	-2.06624	1.91207e-13	-1.65667	1.4007e-10	-0.751013	8.55422e-09	-0.460915	2.18533e-06	-1.86603	3.459e-39
AP1S2	-1.44196	1.91812e-13	-1.44273	3.44055e-11	-0.714661	1.06556e-05	-0.351606	4.49466e-06	-0.887612	5.86433e-15
HLA-DOB	-2.06591	1.99205e-13	-1.86758	1.54081e-11	-0.0280648	0.611179	-0.939718	3.96283e-09	-1.6396	3.75168e-26
ADAMTS8	-1.88013	2.15934e-13	-1.34939	1.62202e-08	-0.212154	0.000160882	-0.216561	0.0033541	-3.35087	4.85008e-38
ITGAM	-1.91407	2.21954e-13	-1.65576	3.96264e-10	-1.42556	7.54961e-09	-0.858871	0.000420836	-1.90743	7.62905e-35
POLQ	1.789	2.25156e-13	1.52848	4.68237e-12	0.496756	0.000140629	0.116421	0.169215	1.69114	8.04324e-28
CLDN5	-1.68489	2.41759e-13	-1.46727	1.47353e-08	-0.597945	0.000133893	-0.789376	0.000621244	-0.475963	0.0064107
WAS	-1.59747	2.67468e-13	-1.53455	3.23424e-11	-0.125385	0.137	-0.0502799	0.612189	-1.41748	1.99892e-33
CHEK1	1.99064	2.90297e-13	1.61636	3.0351e-10	2.25112	9.34213e-13	0.447339	0.000283713	1.86714	2.32819e-38
PLK4	1.53098	2.91076e-13	1.17303	2.47287e-08	1.1582	1.81774e-07	0.161082	0.0141311	1.48583	2.26175e-29
CENPE	1.55171	3.07808e-13	1.23303	1.09744e-08	1.69603	1.39594e-09	0.126152	0.134352	1.61967	1.52576e-27
TIMELESS	1.17358	3.38301e-13	1.03455	1.44244e-08	1.3169	7.38077e-11	0.57734	0.000543397	1.18573	5.74968e-25
PTPRB	-1.54609	3.48585e-13	-1.29727	9.87401e-10	-0.0483368	0.324441	-0.617069	0.00127337	-1.07536	3.01761e-14
AGRP	-2.3468	3.75582e-13	-1.82273	1.72145e-11	-0.110196	0.0843197	-0.350104	6.2844e-05	-1.793	1.4676e-17
STIL	1.25353	3.76657e-13	1.07697	4.1094e-10	1.59044	2.05616e-11	0.478871	9.10441e-06	1.25579	7.09966e-24
HDC	-2.38287	3.76683e-13	-2.06697	1.20753e-11	-0.631169	0.00162053	-0.239984	0.00149108	-2.25045	3.16031e-25
GMPS	0.984244	3.85447e-13	0.99303	9.05271e-10	0.950998	5.51608e-08	0.676198	4.14739e-06	0.787941	9.01278e-18
AHCY	1.16804	3.94815e-13	1.11515	4.94145e-09	0.799833	4.01082e-06	0.947989	7.65997e-06	0.842307	2.23226e-21
APOC1	-1.91369	4.04825e-13	-1.80212	3.96803e-10	-1.07766	0.000668489	-2.07042	7.84157e-10	-1.20728	3.48437e-14
GPSM3	-1.61156	4.27475e-13	-1.43697	3.67471e-11	-0.857883	4.33914e-06	-0.689738	1.59532e-06	-1.25521	3.40571e-28
NLRP3	-1.64038	4.31004e-13	-1.25394	2.91267e-10	-0.628358	9.94156e-06	-0.40897	1.91063e-05	-1.77252	2.49916e-33
CD74	-1.63724	4.63444e-13	-1.57758	1.59693e-10	-0.157152	0.0147694	-1.26838	1.8527e-05	-1.85619	1.20842e-32
CCR7	-2.34727	4.81346e-13	-2.13818	2.11391e-12	-1.32637	8.25931e-05	-1.01634	1.65014e-06	-2.08725	6.2993e-35
PTPRC	-2.26193	4.89515e-13	-1.74727	9.30012e-10	0.00355191	0.928812	-0.806568	0.000225181	-2.06349	5.26976e-44
IL7R	-2.14058	5.10272e-13	-2.1497	8.58294e-12	-1.32951	1.52604e-05	-1.00158	0.00072134	-2.01212	3.15545e-33
CD68	-1.14849	5.1859e-13	-0.971212	1.68768e-09	-0.472291	0.00216369	-0.388287	0.000504628	-0.904289	9.27153e-09
OIP5	1.7194	5.20843e-13	1.13	5.70864e-09	2.17924	2.70495e-11	0.647372	1.94612e-06	1.71652	7.71678e-37
BANK1	-2.22404	5.41128e-13	-1.89818	1.44239e-11	-0.939828	0.000201549	-0.506319	0.0028188	-1.7313	1.39333e-31
VASH1	-1.18256	5.50614e-13	-1.08303	3.39108e-09	-0.703555	5.58302e-06	-0.703424	4.24582e-07	-1.11327	2.28285e-21
PECAM1	-1.40691	5.74611e-13	-1.41364	2.60355e-11	-0.961706	0.000233463	-1.31619	1.12305e-07	-1.12468	1.37832e-29
C4BPA	-3.27709	6.00368e-13	-3.19848	4.7993e-13	-1.58289	0.000390787	-1.73192	0.000408646	-2.8131	5.83272e-18
RAMP3	-1.53851	6.05196e-13	-1.32182	8.62354e-10	-0.882787	2.3948e-08	-0.874807	4.13237e-08	-1.08748	2.56659e-14
CTSH	-2.12069	6.05916e-13	-1.96727	4.30316e-11	-1.62841	2.45429e-08	-1.52763	2.10426e-06	-1.9668	2.76233e-32
CDKN3	2.17351	6.26127e-13	1.75818	8.53416e-09	2.29146	3.61424e-10	1.08857	2.71725e-05	2.06044	4.90419e-41
CLEC3B	-2.49382	6.34481e-13	-2.04394	2.45493e-09	-1.51768	6.66191e-07	-1.55504	2.70414e-06	-1.73287	1.3554e-19
KIF11	1.68378	6.50091e-13	1.33394	4.01849e-09	2.04679	7.9984e-11	0.649072	1.17757e-05	1.62212	7.77739e-33
GGA2	-1.15282	6.72166e-13	-1.18333	8.18344e-11	-0.425396	2.73178e-05	-0.273967	0.00599691	-0.739743	4.5476e-20
MYO1F	-1.62142	7.55905e-13	-1.29303	6.45154e-10	-0.943021	1.12526e-07	-0.738177	7.23712e-07	-1.5158	5.91744e-38
RFC4	1.29531	7.70761e-13	1.36758	1.48828e-11	1.38389	3.56173e-10	1.06173	9.95013e-07	1.40852	1.72175e-34
CFD	-2.05347	8.05832e-13	-1.94939	7.64294e-10	-1.53679	4.33712e-09	-1.86171	5.2793e-08	-1.48811	3.16107e-15
TRAF3IP3	-2.09358	8.32926e-13	-1.89273	3.72558e-12	-0.811972	1.49194e-05	-0.522282	1.80828e-06	-1.87356	3.23923e-43
CHAF1B	1.45658	8.32932e-13	1.16091	1.52365e-10	0.772205	3.10633e-08	0.258347	0.0100668	1.11908	1.30393e-20
MAD2L1	2.30376	8.36674e-13	1.7503	5.52385e-08	2.08867	1.26724e-09	0.991462	1.41992e-06	1.86596	4.24264e-37
HLA-DPA1	-2.00811	8.40556e-13	-2.02091	1.15411e-10	-1.17835	1.81265e-07	-1.65918	3.24536e-06	-2.16241	3.64949e-40
TPSAB1	-2.59513	8.45853e-13	-2.45727	7.78232e-10	-2.00871	4.08467e-06	-1.69564	9.1426e-06	-1.98662	4.60294e-21
CD4	-1.72798	9.54116e-13	-1.45333	6.10688e-10	-1.07803	4.05227e-08	-1.00247	5.74089e-11	-1.73923	8.23913e-43
PHACTR1	-1.59296	9.9458e-13	-1.19909	1.28636e-09	-0.19078	0.305771	-0.284327	0.0823442	-1.69443	7.91007e-27
SLCO2B1	-1.75389	1.01064e-12	-1.6997	1.93611e-10	-0.752762	0.000468445	-0.720376	6.12778e-07	-2.06043	2.98147e-38
STX11	-1.79622	1.05707e-12	-1.62576	8.81938e-11	-0.329536	0.0291785	-0.33077	0.00342087	-1.48785	3.16129e-30
SKP2	1.2616	1.18351e-12	1.21939	1.9317e-09	1.07254	1.30673e-08	0.741085	1.88642e-05	0.962918	5.50383e-16
PLEK	-1.98198	1.19973e-12	-1.87091	4.66598e-11	-0.907139	4.5297e-05	-0.301498	0.0231048	-1.80114	2.25549e-35
SFTPC	-5.29829	1.20832e-12	-5.36667	4.47027e-12	-3.42293	4.56853e-07	-3.72235	5.27113e-06	-5.48826	4.29554e-21
CDH5	-1.54929	1.25258e-12	-1.44545	6.11435e-09	-0.743632	2.48587e-05	-1.15164	0.000134341	-0.92564	1.0851e-12
FCN1	-2.24249	1.3066e-12	-2.15515	6.78633e-12	-1.03423	0.00126308	-0.710018	2.76377e-05	-2.03958	2.08375e-27
FUCA1	-1.26862	1.41147e-12	-1.27242	7.7086e-10	-0.946768	1.06921e-08	-1.17786	7.11579e-07	-1.0987	6.32761e-28
ILF2	0.928422	1.88305e-12	0.763333	2.56583e-07	0.892675	6.1396e-07	0.805413	0.000340916	0.762604	5.60313e-20
CDCA4	1.19022	2.17917e-12	1.13667	7.93897e-11	0.822918	3.61895e-06	0.533334	0.000682375	1.28927	5.42885e-29
RUVBL1	1.3496	2.26383e-12	1.27242	1.14924e-09	1.08848	3.87662e-10	0.524058	0.000476022	0.968859	2.14092e-31
TRAT1	-1.88171	2.3572e-12	-1.55152	1.11194e-10	-0.986715	0.000231109	-0.275679	8.59813e-05	-2.03527	2.0054e-29
IL10RA	-1.52273	2.47871e-12	-1.39485	2.12028e-10	-1.23974	6.39616e-07	-1.23525	4.11959e-11	-1.65011	2.15737e-39
POLD2	0.777711	2.70732e-12	0.722727	2.41027e-09	0.777222	9.45661e-08	0.646894	7.24769e-05	0.895904	5.33116e-25
RAC3	1.73942	2.82669e-12	1.33152	1.41863e-08	0.837241	1.64599e-05	0.270113	0.0723272	1.38755	2.16548e-16
DOCK2	-1.56749	2.84847e-12	-1.56545	1.07291e-11	-0.0506358	0.254232	-1.04368	5.36519e-09	-1.95562	9.39851e-47
SLIT2	-1.45904	2.96435e-12	-1.41667	3.22945e-10	-1.01813	5.29997e-05	-0.498891	0.0158993	-1.53471	6.35945e-21
GNG7	-1.36687	3.08933e-12	-1.19606	3.10572e-13	-0.69259	6.21937e-07	-0.354575	0.000441982	-1.68807	4.27369e-30
SGCA	-1.44698	3.23389e-12	-0.908182	4.4605e-07	-0.444528	9.46701e-05	-0.527353	3.27222e-06	-1.99237	6.19047e-23
RNASEH2A	1.26509	3.23913e-12	1.09515	2.0167e-08	1.28886	3.4213e-09	0.554458	0.000300613	1.03886	3.5504e-10
CD48	-2.34	3.25926e-12	-2.04848	2.89617e-11	-1.37806	8.94513e-06	-1.42582	4.57135e-11	-1.816	1.15253e-32
CD6	-1.80896	3.40421e-12	-1.62788	1.62781e-10	0.0575867	0.32758	-0.36919	0.00286529	-1.54221	9.62971e-27
CSF2RA	-1.54338	3.4706e-12	-1.47182	7.01023e-12	-0.77269	0.00121877	-0.668979	1.51752e-06	-1.30835	1.26225e-16
PIK3CG	-1.78164	3.58544e-12	-1.35485	4.43669e-11	-0.475848	0.00528373	-0.362273	3.59168e-07	-1.79098	1.0833e-44
ICOS	-1.63096	3.61168e-12	-1.4297	1.55768e-10	-0.697721	0.000237454	-0.185054	0.0196404	-1.64138	1.08713e-23
PLA2G4C	-1.35222	3.68233e-12	-1.28455	1.5065e-10	-0.11586	0.0731547	-0.332432	0.0978688	-1.21113	1.29437e-20
LCP1	-1.43916	4.15388e-12	-1.54576	6.83612e-11	-1.0591	1.64759e-05	-1.07567	2.41466e-07	-1.50378	5.28774e-29
CCL22	-1.89778	4.24412e-12	-1.38	6.27465e-10	-0.6666	2.7052e-05	-0.254049	0.00378905	-1.46731	1.09385e-12
CD53	-1.92267	4.572e-12	-1.71394	6.25977e-11	-1.12011	1.45836e-05	-1.40075	3.91226e-08	-1.59734	1.26079e-38
A2M	-1.70036	4.82923e-12	-1.57788	9.03739e-09	0.0977564	0.229983	-1.44873	1.72498e-07	-1.938	7.21163e-37
ALDH2	-1.251	4.88829e-12	-1.23424	1.11193e-08	-0.819381	1.37084e-05	-0.860516	0.00293371	-0.799495	2.1351e-11
TIE1	-1.16498	4.92088e-12	-0.890606	2.31667e-09	-0.0219171	0.674948	-1.04473	4.89147e-05	-0.787714	1.81728e-09
DOCK10	-1.31316	5.06162e-12	-1.49	8.65388e-14	-0.287243	0.000131734	-0.231897	2.94432e-05	-1.55362	9.50319e-30
MFAP4	-2.41196	5.10821e-12	-2.07303	5.12205e-08	-2.16987	4.32723e-10	-1.52805	2.39602e-08	-2.5819	2.05362e-34
ATP8B4	-1.15736	5.13294e-12	-1.00606	7.23086e-09	-0.711067	4.07919e-05	-0.25418	4.49543e-05	-1.41136	5.11582e-30
DSP	2.06358	5.20243e-12	2.00394	1.47741e-09	1.4905	0.000565572	1.21475	0.0073165	1.25843	3.84337e-10
FBP1	-1.60902	5.5517e-12	-1.68576	8.07568e-11	-1.1343	4.14936e-05	-1.17682	0.000610331	-1.38944	3.41502e-22
C1orf112	1.30536	5.93576e-12	0.968182	2.85407e-07	1.44833	1.06342e-09	0.355729	0.000145556	0.984727	3.91372e-21
WDR12	1.07962	6.199e-12	1.01455	1.80544e-08	0.985601	8.51236e-09	0.750896	3.50082e-07	0.720853	1.31587e-19
ABCA3	-2.54816	6.40303e-12	-2.66636	2.65391e-11	-0.972357	0.003074	-1.63993	5.67013e-06	-2.16293	2.08842e-18
MRPL12	1.14902	6.44831e-12	1.21848	7.51558e-10	0.816196	8.93201e-07	0.547057	0.000530615	1.31849	9.54357e-26
CCNA2	1.73187	6.5896e-12	1.36758	2.5124e-08	2.27775	9.80964e-11	0.67899	0.00102769	1.90373	7.45162e-37
CPVL	-1.9294	6.77205e-12	-1.69576	1.5771e-09	-0.933983	0.000121396	-1.27272	5.38928e-07	-1.56536	3.16898e-22
GTSE1	1.56658	8.06586e-12	1.11879	3.61377e-09	1.05102	4.08854e-07	0.577197	7.79971e-05	1.77707	5.17176e-34
LAT2	-1.24962	9.33395e-12	-1.18697	7.19458e-09	-0.0157522	0.768731	-0.173482	0.0697827	-0.989566	4.75202e-17
ITGB2	-1.64429	9.35197e-12	-1.57364	1.82701e-09	-1.38775	2.5237e-07	-1.35585	4.51976e-07	-1.79354	4.34088e-31
INPP5D	-1.63478	9.49921e-12	-1.26667	1.03123e-08	-0.490356	7.1493e-09	-0.348468	0.000340452	-1.60402	1.43712e-34
ASPM	1.87116	9.61422e-12	1.70091	1.31309e-09	2.55816	6.08934e-13	1.04679	1.65374e-08	1.8343	4.97549e-30
XRCC3	1.39522	1.01091e-11	0.960606	2.98078e-08	0.444486	7.34693e-05	0.0811979	0.362411	0.570261	2.75845e-07
COIL	0.624622	1.05777e-11	0.624242	3.52172e-09	0.349498	0.0066261	-0.0416622	0.763121	0.360599	5.19623e-07
P2RX7	-0.928244	1.06622e-11	-0.894848	1.26955e-08	-0.568376	0.000104608	-0.716607	1.21299e-06	-1.91338	2.76951e-33
CCL19	-2.8102	1.12434e-11	-2.59727	1.20708e-09	-1.84142	0.000123317	-2.31506	7.60584e-11	-2.86067	4.05578e-32
SFTPD	-3.30787	1.14453e-11	-3.51697	4.09868e-12	-2.80933	9.09456e-08	-2.71973	1.13271e-07	-3.19193	1.02154e-23
FKBP4	1.34884	1.16426e-11	1.25818	5.3038e-09	0.294573	0.000512254	0.724166	0.000269942	1.08796	8.1991e-20
FEN1	1.2718	1.23466e-11	0.931818	5.61414e-08	1.44944	1.07449e-10	0.967509	9.26631e-10	1.24505	1.27727e-31
CACNA2D2	-2.4596	1.26671e-11	-2.41424	6.30723e-11	-1.35407	0.000361052	-1.39831	0.000160641	-2.52697	4.95277e-18
HK3	-1.71811	1.29348e-11	-1.48061	9.89157e-09	-0.756234	1.72161e-05	-0.551808	4.80909e-05	-1.49823	1.96603e-18
MNDA	-2.01133	1.30866e-11	-1.68273	6.8205e-10	-1.8091	5.10552e-08	-0.840416	0.00289379	-2.01162	1.1876e-36
TRIM22	-1.73222	1.4679e-11	-1.70061	1.43082e-10	-1.49299	9.68157e-08	-0.936505	4.59091e-05	-1.62673	3.04216e-37
LPL	-2.32929	1.48965e-11	-2.08545	7.84131e-11	-1.07246	0.0132693	-1.32395	3.59218e-05	-1.88481	5.1855e-16
SLA	-1.72356	1.52353e-11	-1.54636	1.55971e-10	-0.82731	3.82451e-06	-0.84555	1.09592e-05	-1.53418	6.08295e-37
TNFRSF14	-1.09413	1.58872e-11	-1.07788	1.77785e-08	-0.727708	2.51262e-07	-0.515342	0.000106049	-0.943158	8.24437e-14
RPP40	1.00376	1.61442e-11	1.02879	5.1248e-10	0.991128	1.21617e-06	0.44581	0.000152704	0.987419	1.04867e-21
GPR132	-1.41209	1.71254e-11	-0.986667	3.76634e-08	-0.106492	0.300536	-0.0996468	0.153792	-1.17231	8.98742e-17
UBE2C	2.172	1.79987e-11	2.05848	2.37811e-09	2.79909	2.6987e-10	1.35916	1.81603e-05	2.51513	1.46621e-42
TK1	1.56904	1.92965e-11	1.42788	1.47773e-08	1.68946	1.23535e-08	0.59083	0.000346327	1.84392	4.42973e-38
SFTPB	-2.14907	1.96009e-11	-1.77273	3.93827e-09	-1.61014	0.000799834	-1.72526	0.00779976	-3.19512	7.32642e-16
LAMP3	-2.04093	2.03711e-11	-1.75364	3.50478e-10	-1.44732	8.46756e-05	-2.14466	1.29294e-05	-1.62477	2.33538e-15
CYBRD1	-1.35222	2.12098e-11	-1.24273	6.61819e-08	-1.03998	0.00115114	-0.109548	0.627821	-1.49955	1.14936e-25
LY96	-1.12118	2.19259e-11	-0.981212	8.34274e-08	-0.308906	0.200632	-0.592798	0.0220737	-0.543393	4.89827e-07
PHF11	-0.713067	2.20188e-11	-0.740909	3.18638e-10	-0.81073	8.11776e-09	-0.172853	0.322912	-0.401665	7.24013e-11
MCM7	0.912733	2.25404e-11	0.860909	3.3252e-10	1.08253	1.81295e-11	0.953399	1.07986e-06	1.37866	5.02243e-34
VIPR1	-1.7006	2.38493e-11	-1.66636	7.04874e-10	-0.806132	2.19021e-05	-0.841649	3.03049e-07	-1.76823	5.00091e-17
BUB1	1.87249	2.44136e-11	1.41697	3.17007e-08	2.34379	1.15266e-11	0.877809	5.46777e-09	1.79349	2.53289e-35
PTPRO	-1.48464	2.48071e-11	-1.06576	5.11548e-08	0.0496743	0.315668	-0.623029	8.25528e-05	-1.7999	7.79396e-33
PYHIN1	-1.97789	2.49017e-11	-1.5	8.70178e-09	-0.316832	1.57009e-05	-0.223728	0.00513722	-1.67119	6.25651e-28
CSF1R	-1.33704	2.60076e-11	-1.30121	1.65838e-08	-1.00781	1.96162e-07	-0.90916	2.61209e-06	-1.60836	1.04186e-29
IQGAP2	-1.9526	2.61665e-11	-1.62273	1.36292e-09	-0.937775	0.000101476	-0.867787	3.62816e-07	-1.74657	3.46833e-32
LTB	-2.02513	2.7481e-11	-1.88091	1.07347e-10	-0.0140161	0.813757	-0.801354	0.000532299	-1.67975	4.96489e-21
LMNB2	1.04964	2.75275e-11	0.944242	4.96861e-09	1.13808	1.33928e-07	0.423615	0.0028095	1.06406	2.08999e-22
TM6SF1	-1.65453	3.01743e-11	-1.34333	2.20191e-08	-0.955167	0.000333075	-0.680788	0.000175937	-1.73988	4.9294e-31
ROBO4	-1.14722	3.44755e-11	-0.736061	2.66049e-07	-0.0730838	0.312184	0.0438493	0.649368	-0.86937	7.77336e-10
FCHSD2	-0.75	3.45766e-11	-0.791818	9.78469e-12	0.0418383	0.668752	-0.263001	0.0947879	-0.623099	1.29327e-15
SNRPB	0.813644	3.59922e-11	0.740909	4.24069e-08	0.702612	4.27793e-06	0.574894	7.5547e-05	1.0766	5.19674e-33
DFFA	0.740267	3.60056e-11	0.726061	1.51231e-08	0.489787	0.0028178	0.187367	0.179934	0.365157	2.7938e-07
MCM3	0.9156	3.62057e-11	0.822727	9.15733e-08	0.807642	8.7853e-07	0.641615	0.000105585	0.819523	2.88401e-16
RSU1	-0.839111	3.86686e-11	-0.745152	1.59236e-07	-0.0277762	0.585958	0.135555	0.260565	-0.130928	0.0401049
GTF3C5	0.943533	3.90283e-11	0.825455	2.55344e-08	0.308044	0.00210977	0.00845374	0.902589	0.493377	1.28844e-10
DENND3	-1.287	3.92155e-11	-1.08697	2.51875e-08	-0.450871	0.00113952	-0.520493	9.17203e-07	-0.885438	2.22202e-17
CCL23	-1.27669	4.14529e-11	-1.3603	2.41744e-11	-0.720756	8.2408e-07	-0.56992	3.80502e-06	-1.93965	1.25446e-21
VSIG4	-1.77244	4.35499e-11	-1.54667	1.94923e-08	-1.47245	5.17301e-06	-1.31022	2.00278e-05	-1.72007	7.05785e-22
FCGRT	-0.988933	4.35839e-11	-0.980303	1.29479e-08	-0.809998	6.39219e-09	-0.947428	7.28068e-08	-0.87265	1.05321e-17
CENPO	1.21707	4.42886e-11	0.72	1.33971e-07	0.353669	3.8106e-05	0.216349	0.0298482	1.16275	2.3693e-28
MSH6	0.850289	4.44129e-11	0.820303	3.38566e-08	0.740193	5.95583e-09	0.804379	8.09168e-06	0.634131	4.79923e-10
HLA-E	-1.30267	4.68568e-11	-1.29303	3.51475e-09	-1.05536	8.04367e-08	-1.22948	2.87351e-07	-1.10238	1.39577e-26
ETS1	-1.12611	4.72478e-11	-1.10091	9.90048e-09	-0.0569539	0.797811	-0.110724	0.188499	-1.02282	6.27994e-17
PRMT5	0.742356	4.82124e-11	0.65303	3.34669e-07	0.673107	0.00020388	0.547651	0.000279997	0.639511	3.30374e-10
EVL	-1.01636	4.9249e-11	-0.975152	1.87172e-07	-0.970427	5.3463e-10	-0.928458	1.61035e-05	-0.931244	5.19182e-18
TLR7	-1.94636	4.9482e-11	-1.64879	7.63629e-10	-1.65313	3.99965e-08	-0.589255	3.31345e-08	-2.32904	8.93157e-45
IPO4	1.04791	5.00154e-11	0.853939	8.1632e-07	0.196626	0.0694269	0.424544	0.0232445	0.650557	4.90464e-07
CAD	0.9308	5.39819e-11	0.78	6.93619e-08	0.0474366	0.338217	0.32444	0.00287255	0.714014	1.00273e-11
PPP3CC	-0.919111	5.58599e-11	-0.863939	9.36751e-09	-0.43133	0.0104356	-0.255745	0.0368808	-0.565199	8.90558e-16
HDGF	0.782978	5.8177e-11	0.702121	1.33154e-07	0.820114	1.98872e-10	0.498667	0.000213583	0.86411	2.63527e-25
HNMT	-1.27547	6.19791e-11	-1.05242	5.03356e-09	0.00669728	0.930351	-0.0187519	0.725345	-1.05419	2.19142e-21
DKC1	0.809644	6.2799e-11	0.716061	3.30835e-07	0.671475	3.85554e-06	0.497817	6.02557e-05	0.840597	1.1008e-25
STOML2	0.718578	6.31288e-11	0.688485	1.15671e-07	0.830168	1.23253e-07	0.420867	0.00398255	0.826723	4.03853e-26
PGM5	-2.20873	6.70015e-11	-1.89394	2.35608e-08	-0.131149	0.0293249	-0.0950823	0.297394	-1.80472	2.39615e-22
CEP55	1.49891	7.2746e-11	1.3503	4.67575e-08	2.2186	1.14864e-09	1.29809	7.8764e-10	1.91558	2.36357e-38
GPR65	-1.47311	7.42496e-11	-1.02182	3.35275e-08	-1.24711	3.63395e-06	-0.665461	4.25278e-06	-1.66955	2.95107e-39
HSPD1	0.8888	7.83616e-11	0.835758	7.01494e-09	1.0672	3.73839e-08	1.35086	1.73276e-06	1.02672	5.786e-29
GAPDH	1.06262	7.85988e-11	1.08515	8.27918e-08	0.582361	1.78116e-06	0.695113	0.000131957	1.19957	4.9817e-29
CD2	-1.91198	7.95146e-11	-1.81545	4.57524e-09	-1.23361	1.32532e-05	-1.20719	5.92841e-07	-1.60695	9.55588e-27
NUP205	0.562422	7.99768e-11	0.521212	3.06806e-08	0.85382	1.51509e-09	0.68298	0.000146803	0.62733	1.01023e-10
MKI67	1.15616	8.27152e-11	0.736364	5.57005e-07	1.589	3.78499e-10	0.395154	0.00171026	1.59857	2.72494e-24
HSPB8	-1.91273	8.34165e-11	-1.48697	9.42472e-08	-0.969475	6.68458e-05	-0.621977	0.000700191	-1.10682	1.98167e-10
CTSG	-2.54258	8.89903e-11	-2.08515	2.33137e-08	-0.536607	0.001541	-0.540829	1.95177e-05	-2.43131	8.50106e-21
ICAM2	-0.930489	9.01778e-11	-0.909091	1.31004e-07	-0.343147	0.0304014	-0.79058	7.34304e-06	-0.805231	5.51597e-13
PIGR	-3.53767	9.03258e-11	-3.32545	7.46854e-09	-0.971741	0.0247387	-0.562926	0.0072876	-4.13754	2.5198e-27
SNRPG	0.626022	9.454e-11	0.598485	8.91992e-08	0.642805	9.10785e-08	0.973672	6.90246e-09	0.97684	7.55281e-32
HCLS1	-1.55811	9.91218e-11	-1.61545	7.70473e-11	-1.10993	2.05982e-06	-1.23936	3.4548e-07	-1.39941	1.07273e-32
DDX10	0.690667	9.99398e-11	0.516364	3.5864e-06	-0.0219592	0.603207	0.39951	0.000304687	0.675	3.82802e-14
SYK	-1.33091	1.00618e-10	-1.22091	1.08897e-09	-0.54703	0.00174412	-0.671183	0.00123309	-0.997856	9.19987e-19
CA4	-2.55558	1.02472e-10	-2.34242	6.37163e-09	-0.419876	0.00030264	-0.323316	0.00792308	-1.99748	1.67192e-11
MRPL9	0.856489	1.07135e-10	0.644545	2.03444e-05	0.735312	1.30389e-08	0.742916	9.09109e-05	0.692374	1.90787e-19
ALOX5AP	-1.72947	1.11438e-10	-1.79636	6.83467e-10	-1.50809	4.52441e-06	-1.40693	9.11689e-05	-1.63783	7.55376e-26
FOLR2	-1.83411	1.13519e-10	-1.50939	9.00783e-08	-1.2069	1.25063e-09	-0.798705	1.58393e-06	-2.04386	8.90642e-30
HSD17B4	-0.697156	1.16875e-10	-0.737273	1.02805e-08	0.0459923	0.233323	-0.366408	0.115915	-0.694065	2.22262e-16
RFC5	0.906911	1.222e-10	0.890909	1.65023e-08	1.14758	7.74079e-08	0.591656	0.00362208	0.992401	4.34123e-28
LIMS2	-1.22184	1.22691e-10	-0.733636	5.86849e-06	-0.488717	2.6714e-06	-0.322089	0.00247601	-1.02432	4.45762e-12
IL33	-2.04347	1.23129e-10	-1.96848	2.58499e-09	-1.32357	7.45948e-07	-0.613501	0.0193169	-2.15291	1.60731e-31
DOK2	-1.24216	1.25984e-10	-0.632424	7.085e-06	-0.847691	1.82748e-08	-0.527005	2.57604e-05	-1.67713	1.35201e-30
MAGEF1	1.24116	1.27771e-10	0.889394	1.72969e-07	0.336942	0.0035033	0.309407	0.0314144	0.608787	4.83181e-12
STK10	-0.947689	1.28969e-10	-0.68303	2.34991e-06	-0.498978	0.000634254	-0.547826	8.48649e-05	-1.01012	5.22501e-23
GLS	-1.50489	1.32378e-10	-1.60121	2.87087e-09	-0.882333	0.00255209	-0.377735	0.0213193	-0.525091	0.00076449
KCNA5	-1.46873	1.37954e-10	-0.932121	4.89948e-07	-0.149753	0.137043	-0.306072	0.00235872	-1.75149	1.39495e-18
GADD45B	-1.31538	1.38424e-10	-1.11333	2.36012e-07	-0.656584	0.011775	-0.576054	0.0358798	-0.410016	0.000932436
DARS2	1.2004	1.44944e-10	1.12667	2.11901e-08	1.16129	5.75915e-10	0.240423	0.0070872	0.833775	9.75799e-18
FOSB	-2.38811	1.56353e-10	-2.35576	2.34618e-08	-1.27228	0.0130149	-1.55387	0.000718442	-1.5549	5.61422e-07
CPA3	-2.63847	1.60554e-10	-2.45606	1.98288e-09	-2.27659	6.09435e-06	-1.21327	0.000106686	-2.54947	1.37173e-28
AGER	-1.8596	1.66505e-10	-1.44303	9.76356e-09	-1.84303	4.01476e-07	-2.07213	1.22165e-05	-2.54835	2.57375e-18
EIF4EBP1	1.58133	1.6976e-10	1.12939	6.73439e-07	1.22154	3.27818e-06	0.726096	0.00229241	1.6223	1.0614e-31
BLK	-1.89836	1.74357e-10	-1.36	7.44764e-08	-0.460547	0.00754639	-0.324078	0.00446489	-2.51566	1.5657e-25
CISH	-1.38318	1.80711e-10	-1.19303	6.1446e-08	-0.811868	4.35929e-06	-0.313848	0.0103032	-1.20944	1.57911e-16
CD247	-1.72558	1.81775e-10	-1.60788	9.48363e-09	-0.889489	0.00013039	-0.615585	1.02085e-05	-1.44674	6.31226e-26
FEM1C	-0.876956	1.82837e-10	-0.709394	3.59059e-06	-0.326431	0.0206037	-0.00830598	0.948804	-0.497536	1.56112e-08
LAPTM5	-1.5814	1.84337e-10	-1.51788	7.33673e-09	-1.02426	7.44596e-05	-1.26966	1.99249e-06	-1.39285	3.94186e-28
PEA15	-0.663578	1.94535e-10	-0.705455	1.4253e-08	0.0465162	0.746779	-0.268814	0.0694051	-0.355386	9.09525e-06
PPME1	0.8514	1.98485e-10	0.823333	1.42644e-08	0.6865	2.06585e-06	0.317367	0.00153176	0.625091	5.33554e-15
TFPI	-1.65071	2.01176e-10	-1.75636	1.8838e-09	-0.590199	0.0484078	-0.0914232	0.770238	-0.746207	2.00715e-05
NPM3	0.921378	2.01569e-10	0.854545	2.69083e-07	0.642343	0.00024782	0.343829	0.00497637	1.01826	6.02041e-26
CCL14	-2.22018	2.02885e-10	-2.14545	2.00856e-09	-1.53044	7.42415e-07	-1.28707	2.9011e-06	-2.07321	6.00759e-19
LY9	-1.49318	2.03452e-10	-1.22485	5.85128e-11	-0.63751	0.000202761	-0.528658	2.76259e-06	-1.74424	2.13241e-34
MELK	2.06402	2.20716e-10	1.55576	3.20019e-07	2.61429	1.36731e-13	1.11919	3.39843e-07	1.99432	1.29746e-33
CD40LG	-1.01853	2.23574e-10	-0.859091	4.35658e-08	-0.335335	1.73166e-06	-0.342916	1.38964e-05	-2.73445	1.87359e-48
STAT5A	-0.9874	2.25092e-10	-0.982424	1.46498e-08	-0.473255	9.74725e-07	-0.495626	1.45245e-06	-1.01196	2.95685e-24
KCNJ5	-1.54927	2.29697e-10	-1.11667	1.20656e-08	-0.00396783	0.954412	-0.254498	0.0103686	-2.31444	4.15817e-33
TRIM28	0.971489	2.31665e-10	0.944242	1.66345e-07	0.467273	0.000755693	0.635735	5.3842e-06	0.71407	2.22185e-17
TACC1	-1.02616	2.38583e-10	-1.06909	1.82279e-08	-0.772428	4.88042e-05	-0.875069	0.000139613	-1.12142	2.52295e-18
CD84	-1.78271	2.63684e-10	-1.66333	7.53048e-10	-1.19892	3.64565e-06	-0.965075	1.59183e-09	-2.06154	1.64154e-44
MS4A6A	-1.71022	2.65906e-10	-1.75424	3.31988e-09	-1.45083	8.42401e-08	-1.07646	2.14482e-06	-1.6538	7.23215e-29
RNF187	0.905644	2.70573e-10	0.585758	6.59029e-07	0.0204587	0.64191	0.547004	0.000404475	0.366917	1.89046e-07
KIF15	1.44038	2.86446e-10	1.15909	3.57892e-08	2.01775	1.16877e-12	0.273455	0.00129101	1.59445	7.51148e-29
DNASE1L3	-2.30553	2.98746e-10	-1.8997	1.9212e-08	-0.0295014	0.536899	-0.88112	3.57596e-05	-2.06491	3.63927e-17
SEC61A2	1.35436	3.22505e-10	0.959091	2.41236e-07	0.638976	8.87162e-05	0.267675	0.00155483	0.307134	0.00125886
SLC2A1	1.98127	3.33685e-10	2.17576	5.65411e-09	0.218376	0.0490298	-0.0180248	0.858439	1.71704	3.1887e-21
HLA-DQA1	-2.33493	3.36579e-10	-2.39455	1.02559e-10	-0.764803	0.338955	-0.796864	0.201115	-2.31871	3.00136e-38
PLA2G1B	-2.98896	3.44733e-10	-2.67879	3.61037e-09	-2.2463	1.8145e-05	-0.713221	8.57585e-05	-2.66106	2.07705e-18
TNS3	-0.724556	3.63892e-10	-0.66697	6.2972e-07	-0.573826	0.0025179	-0.429439	0.0084809	-0.723295	2.94054e-11
CMAS	0.845244	3.67584e-10	0.828182	1.28049e-07	0.819136	1.83709e-05	0.354786	0.00470994	0.74811	5.34634e-13
ABCF2	0.980911	3.7054e-10	0.731818	1.5011e-07	0.576368	2.29633e-07	0.520121	0.00019519	0.64994	1.38738e-22
FGL2	-1.70838	3.77678e-10	-1.66939	1.09811e-08	-1.20957	9.35395e-05	-0.838436	3.54254e-05	-1.93034	7.20713e-33
RFWD3	0.779933	3.83377e-10	0.698182	1.46068e-07	0.850692	1.08732e-05	0.240516	0.096292	0.604637	5.34219e-13
CORO1A	-1.4602	4.01084e-10	-1.44212	4.79713e-09	-0.981122	3.94355e-05	-1.27557	3.1563e-07	-1.17989	1.94359e-21
DEF6	-1.13342	4.11527e-10	-1.01879	7.47046e-09	-0.31591	0.000241401	-0.290968	0.00292447	-0.689001	3.1638e-12
NOC2L	0.874356	4.16192e-10	0.580909	2.82526e-06	0.072436	0.505882	0.369604	6.90701e-05	0.61994	4.01501e-12
STARD8	-1.32447	4.17206e-10	-1.01697	1.97228e-07	-0.444955	1.03771e-05	-0.472661	1.91298e-09	-1.22605	9.37202e-23
SCTR	-3.00813	4.2147e-10	-2.86909	1.54802e-08	-0.0641326	0.179091	-0.428173	0.000390723	-3.68495	1.01085e-30
PRR11	1.59582	4.24494e-10	1.13848	3.36454e-07	-0.238226	0.114047	0.0736714	0.648702	1.80274	1.5589e-36
ROS1	-2.57678	4.24935e-10	-2.51394	8.17516e-10	-1.62697	1.48862e-06	-0.385973	0.000248218	-2.8661	1.14793e-22
GSS	0.787044	4.44256e-10	0.715758	6.6476e-07	0.403687	0.000957455	0.405883	0.00266184	0.547928	6.57367e-14
STAT4	-1.41236	4.48821e-10	-1.34121	9.3637e-09	-0.737001	8.808e-05	-0.531134	2.66072e-06	-0.998191	6.71117e-17
SFTPA1	-3.8432	4.76498e-10	-3.94364	2.79807e-11	-1.79563	0.000801317	-2.70553	0.000632445	-4.09688	2.89515e-18
TLR5	-1.17389	4.9755e-10	-1.09697	1.66224e-07	-0.960029	1.03889e-07	-0.3617	0.00828609	-1.30607	1.48655e-28
FILIP1L	-1.23869	4.98673e-10	-1.07758	8.59109e-08	-0.0508223	0.231363	-0.268965	0.276393	-0.899516	5.91133e-11
JAK2	-1.05391	5.13969e-10	-0.899697	1.31655e-08	-0.44701	2.68745e-06	-0.0947855	0.0878179	-1.07016	6.24404e-24
RAC2	-1.56689	5.1438e-10	-1.5197	5.5947e-08	-0.727043	0.00586176	-0.897357	3.8871e-05	-1.09265	4.36896e-16
LRRC42	0.923533	5.19693e-10	0.80697	2.02254e-06	0.519229	5.72451e-05	0.52012	0.000509308	0.690991	3.63217e-15
CCNB1	1.62147	5.20352e-10	1.17212	1.68253e-07	2.29562	1.95624e-12	1.39598	6.59005e-07	2.00003	2.61821e-51
C1QA	-1.58784	5.38622e-10	-1.40909	2.4627e-07	-1.30224	1.15063e-05	-1.4447	1.18004e-05	-1.29865	1.26369e-16
ECT2	1.4444	5.48235e-10	1.41818	1.30693e-07	1.91792	3.32163e-15	1.26263	1.58186e-08	1.45988	4.46783e-28
FRZB	-1.78209	5.63273e-10	-1.42939	3.97215e-06	-1.7953	2.49054e-08	-1.22815	1.65495e-06	-1.63966	6.89109e-24
LTC4S	-1.62856	5.83564e-10	-1.16879	8.06072e-07	-0.657442	3.71841e-06	-0.334268	0.000725286	-1.23426	3.46794e-17
ARL6IP5	-0.796089	6.30633e-10	-0.787879	7.23353e-07	-0.485928	0.00791281	-0.19562	0.349478	-0.518721	4.99095e-09
C8orf33	1.07769	6.38503e-10	0.796667	1.38025e-05	0.47171	0.0023723	0.438207	0.00184385	0.600901	4.4167e-12
UNG	1.44049	6.70489e-10	1.33	7.95274e-08	0.988374	2.02244e-09	0.866707	1.86565e-07	0.994537	3.22275e-27
STMN1	1.12362	7.20461e-10	0.950909	2.64905e-06	0.0656017	0.328123	0.649796	1.1172e-07	1.34683	8.615e-25
SVEP1	-1.95229	7.34891e-10	-1.59939	1.64034e-06	-0.221691	0.00613823	-0.954705	1.69331e-05	-2.02211	2.52383e-27
RBM28	0.820267	7.49268e-10	0.715758	9.40075e-08	0.722324	5.97642e-09	0.699262	3.14102e-06	0.577213	5.67451e-13
TUBB	1.13813	7.66073e-10	0.988788	1.28429e-06	0.842945	1.42445e-06	0.773052	7.10034e-06	0.874411	1.16122e-19
CCNF	1.22667	7.72772e-10	0.984545	4.37258e-07	0.87201	2.28065e-08	0.361767	0.00127514	1.03835	1.39085e-20
RASGRP1	-1.40967	7.76e-10	-0.922424	3.26701e-07	-1.06193	8.93681e-06	-0.419144	0.111821	-1.37141	1.64364e-22
TNFRSF13B	-2.26662	8.06925e-10	-1.85485	3.96777e-08	-0.111211	0.277133	0.0769536	0.541595	-2.44946	7.91272e-28
RASSF4	-1.17249	8.09769e-10	-1.08	3.02597e-07	-0.478154	0.000291916	-0.495084	0.000117024	-1.07125	1.81868e-19
RAI2	-1.03262	8.12956e-10	-0.622424	2.41336e-06	-1.40442	2.59458e-09	-0.766413	1.20861e-06	-1.67073	3.11558e-31
LCK	-1.08649	8.24005e-10	-0.743636	7.28473e-08	-0.864266	0.000207133	-0.971585	1.00428e-07	-1.32469	3.45514e-21
FBLN5	-1.60756	8.34402e-10	-1.28727	2.02888e-06	-1.12979	6.65664e-05	-1.37891	2.44135e-08	-1.27378	5.26538e-15
SLC31A2	-1.27771	8.66619e-10	-1.37909	9.87977e-09	-0.807707	0.000551874	-0.684588	5.80206e-05	-1.13553	7.18131e-18
HMMR	1.78438	9.01331e-10	1.36394	2.23181e-06	2.046	6.25318e-10	0.586389	7.32464e-07	1.70233	2.50762e-31
PTTG1	1.45447	9.70729e-10	1.37152	6.80324e-07	1.52142	2.19765e-07	0.786139	9.62624e-05	1.4937	1.6877e-31
FCN3	-2.4438	9.90707e-10	-2.63364	3.68285e-09	-1.32982	6.58928e-05	-1.05802	0.00196496	-1.52091	9.47466e-12
FNBP1	-1.06989	1.02003e-09	-1.05091	5.25885e-08	-0.622339	7.30286e-05	-0.793882	6.56371e-05	-0.804628	5.6265e-18
ACADL	-1.75809	1.03575e-09	-1.3297	1.82106e-07	-1.03263	0.00323233	-0.466032	0.00559001	-2.00172	1.74884e-12
LILRB3	-1.55853	1.04094e-09	-1.41152	7.61413e-08	-0.262067	0.0421897	-0.407334	0.000257371	-1.07319	6.6397e-18
RGL1	-1.08333	1.05071e-09	-1.18121	4.10012e-10	-0.7524	7.65803e-05	-0.589212	0.00118637	-1.25287	8.62001e-23
HPGD	-2.44244	1.06885e-09	-2.13758	8.28288e-08	-1.88315	0.00131052	-0.18598	0.640562	-1.97472	1.19458e-13
TYMS	1.68656	1.08706e-09	1.54848	8.17508e-08	1.64033	1.11143e-07	1.24018	2.39242e-06	1.0349	2.47834e-18
AIF1	-1.72404	1.1148e-09	-1.68424	1.72814e-08	0.0881244	0.108387	-0.288613	0.00186395	-1.37736	1.30557e-26
APOL3	-1.48209	1.13868e-09	-1.40939	3.23172e-08	-0.792118	0.000740943	-0.632509	0.000144062	-1.27895	6.56846e-21
ANGPT1	-1.78816	1.19964e-09	-1.59485	2.68555e-07	-0.00423639	0.924516	-0.829296	0.000186828	-1.8236	4.93032e-21
HLA-DRA	-1.72518	1.23862e-09	-1.70455	8.06558e-08	-1.36316	1.6861e-07	-1.73804	2.64904e-06	-2.01259	6.27318e-37
P2RX1	-1.28556	1.25876e-09	-0.984545	1.90602e-08	-0.332605	0.000418648	-0.445398	3.08876e-06	-1.55195	4.89579e-23
GSTM5	-1.31764	1.33776e-09	-0.776667	3.13441e-05	-0.582044	8.30557e-06	-0.65138	1.40151e-06	-1.67326	6.77185e-30
RAB8B	-1.04313	1.34534e-09	-1.00394	6.23111e-08	-0.344743	0.057193	-0.210524	0.0746275	-0.849931	4.40992e-18
MPP6	1.55938	1.359e-09	1.28273	8.10323e-09	0.766463	5.34724e-06	0.267047	0.00177248	0.607997	2.0529e-06
GFRA2	-0.824267	1.40483e-09	-0.654848	1.29446e-06	-0.234698	0.000265115	-0.171305	0.0239243	-1.96624	4.01906e-24
SIDT2	-0.845911	1.4064e-09	-0.666667	5.25437e-05	-0.338257	0.00159175	-0.236398	0.0097209	-0.644057	7.7626e-12
RRM2	1.6966	1.42171e-09	1.11333	2.47084e-06	2.34909	4.00126e-11	1.44887	1.15644e-06	1.96447	2.39042e-36
DTYMK	1.54833	1.47124e-09	1.39121	3.63451e-07	0.385212	4.20244e-05	0.536972	6.90068e-05	1.21024	4.61927e-42
SLC7A7	-1.39018	1.50603e-09	-1.33606	1.32516e-07	-0.969566	3.35234e-06	-0.91046	6.12139e-08	-1.21134	3.19362e-23
HLA-DQB2	-2.87127	1.53195e-09	-2.65	2.60463e-08	-2.23956	1.83594e-09	-1.38908	5.45597e-05	-2.41694	2.40361e-22
C3AR1	-1.53578	1.57177e-09	-1.22303	2.10584e-07	-1.01219	3.0765e-05	-0.766244	3.30136e-05	-1.61162	6.17011e-27
TGFBR3	-1.35944	1.59509e-09	-1.18091	9.24989e-06	-1.24972	2.13903e-06	-1.03065	8.12102e-06	-1.51038	4.99292e-19
PRKDC	0.841289	1.60666e-09	0.966061	2.84667e-09	0.936681	6.40071e-09	1.09193	8.34217e-06	0.701402	3.78461e-09
TFDP1	0.951022	1.65013e-09	0.869394	3.44831e-07	0.657743	5.44318e-06	0.0636612	0.481144	0.491297	2.16676e-08
ACP5	-1.76291	1.69692e-09	-1.60303	2.95723e-08	-1.15079	8.10585e-08	-1.73967	5.21166e-12	-1.25531	6.23323e-23
LYN	-0.962844	1.72273e-09	-1.03303	1.83158e-08	-0.168973	0.323188	-0.139192	0.555413	-0.250804	0.00938145
NPC2	-0.857	1.78647e-09	-0.870303	1.76789e-07	-1.30535	4.30084e-08	-0.724035	0.00322722	-1.4203	1.07593e-24
NME1	1.63451	1.78698e-09	1.05212	7.37687e-06	1.05898	1.08023e-07	0.985941	1.08823e-09	1.37065	1.57648e-37
MEST	1.43069	1.87243e-09	1.01182	5.18583e-06	0.904483	3.96017e-06	0.739649	0.00457553	1.07765	7.40848e-21
SPARCL1	-1.59264	1.96539e-09	-1.57606	3.95333e-07	-1.24843	5.29831e-08	-1.08848	0.00786882	-1.64496	2.20418e-32
SELPLG	-1.09473	1.96866e-09	-0.759394	8.79824e-07	-1.13555	2.00652e-08	-1.07801	2.34867e-09	-1.64117	1.90628e-37
NOLC1	1.08942	2.00191e-09	0.869697	3.86511e-06	0.772562	7.0751e-08	0.387196	0.000153117	0.633087	1.70808e-13
RETN	-1.96036	2.05947e-09	-1.37	3.23678e-08	-0.727242	0.00484448	-0.257101	0.0311784	-1.81219	1.66804e-10
FRMD4A	-1.06229	2.07528e-09	-1.04182	5.8842e-10	0.0146893	0.740319	-0.0864157	0.231993	-0.762814	3.93385e-11
NEIL3	1.60731	2.07786e-09	0.978485	4.48715e-05	1.69197	1.35911e-06	0.368754	0.0481768	2.322	5.1979e-29
POLR2I	0.730222	2.12818e-09	0.804848	6.57924e-08	0.394682	0.0187563	0.393694	0.0802777	0.722323	7.56177e-14
RAD51AP1	1.64927	2.16805e-09	1.32848	1.46175e-06	1.8384	7.9225e-10	0.72828	4.21174e-05	1.61148	1.33904e-31
MRPS17	0.935578	2.17445e-09	1.00242	6.71101e-09	0.976068	5.95407e-10	1.17788	4.904e-10	0.457817	1.0151e-07
PRKAB2	0.826667	2.23875e-09	0.731515	1.16882e-06	0.331071	0.0824973	0.143281	0.122767	0.148849	0.142849
CLIC2	-1.37733	2.25537e-09	-0.881818	2.3346e-06	-1.40145	1.12001e-06	-0.709925	0.00106678	-1.1886	3.37946e-15
CHRNA5	1.90551	2.31703e-09	1.47152	1.47213e-07	1.85432	1.30697e-06	-0.0406963	0.630041	1.66476	3.38081e-18
CD1A	-2.38436	2.36972e-09	-1.99364	7.01303e-08	-1.89559	4.03939e-07	-0.386254	0.00594413	-2.98577	2.7981e-20
PPAT	1.16391	2.38531e-09	0.953333	2.68179e-06	0.769776	0.000830513	0.798635	1.61388e-06	1.03666	2.88756e-22
TUBB3	1.92733	2.50752e-09	1.86515	3.57498e-07	0.903132	3.96743e-09	0.709807	3.47979e-06	1.17993	3.85985e-09
ASF1B	1.44484	2.59372e-09	1.16424	7.77036e-08	0.997827	2.83586e-08	0.416259	0.0018296	1.54221	1.19328e-34
ISG20L2	0.567178	2.65992e-09	0.514848	1.70779e-06	0.527561	1.24294e-05	0.273538	0.0718012	0.464311	6.04392e-11
USP5	0.624622	2.66747e-09	0.702727	6.74461e-09	0.368065	0.00117446	0.356668	0.000129125	0.469577	4.07048e-09
PRR7	1.43173	2.72954e-09	1.09242	8.51437e-07	0.703962	3.9072e-06	0.299617	0.0098483	1.0616	4.39257e-13
TBXAS1	-1.25629	2.73296e-09	-1.18273	1.05276e-07	-0.487756	0.0131876	-0.660734	7.56334e-07	-1.05755	3.59291e-18
PSTPIP1	-1.37276	2.76136e-09	-0.999091	1.75715e-06	-0.724327	1.67427e-05	-0.4321	0.0012094	-1.43361	6.94204e-27
FHL5	-1.3302	2.85397e-09	-0.915758	8.75569e-06	-0.659131	1.65742e-06	-0.758515	8.53765e-07	-1.84282	7.23335e-24
RGS1	-1.73602	2.86895e-09	-1.68727	2.94974e-09	-0.878667	0.0394456	-0.935701	0.00451685	-0.997249	8.02858e-10
NPL	-1.47973	2.87207e-09	-1.30182	5.73808e-07	-0.835865	0.00208107	-1.56076	8.16275e-13	-1.22488	4.84774e-24
LSM4	0.778289	2.89504e-09	0.715455	8.93843e-06	0.52254	1.4528e-05	0.389213	0.0160232	0.81062	6.95667e-29
PLCG2	-1.24129	2.94819e-09	-1.26242	3.87932e-10	0.0151246	0.764975	-0.895933	9.1826e-12	-1.43992	1.65284e-37
PTPN22	-1.33627	2.97959e-09	-0.897879	5.68439e-07	-1.04482	0.000147463	-0.302624	0.00864217	-1.64316	2.41927e-27
LRPPRC	0.641911	3.07598e-09	0.536364	1.45491e-05	-0.14944	0.417229	0.83894	0.000112801	0.623256	1.39197e-13
FLT3LG	-1.10613	3.0805e-09	-0.870909	1.02686e-06	-0.357318	0.00238987	-0.34617	0.00220052	-1.38957	1.99522e-18
CAMP	-1.86751	3.19034e-09	-1.37606	1.69578e-07	-0.403682	3.02953e-05	-0.143983	0.0445565	-1.08582	6.32056e-06
TGFBR2	-1.21033	3.27021e-09	-1.22576	3.47468e-07	-0.374561	0.0760856	-0.274476	0.0198422	-1.2819	4.5992e-26
PAK1IP1	0.698422	3.33178e-09	0.648788	3.44662e-06	0.809633	4.8346e-07	0.586473	2.1654e-06	0.880623	1.70556e-23
PVALB	-1.26824	3.41243e-09	-0.927576	7.09712e-09	-0.382363	0.00176849	-0.224281	0.0102434	-1.56799	1.6151e-13
PDIA6	0.986267	3.49578e-09	0.87	9.13588e-06	0.543239	0.000345864	0.481055	0.00114869	0.401125	7.99302e-05
MAP4K1	-1.4832	3.54394e-09	-1.33788	4.79813e-07	-0.450152	0.0145451	-0.659732	1.0626e-06	-1.40497	5.3959e-26
BIRC7	-1.62818	3.61165e-09	-1.14061	1.85529e-06	-0.167315	0.0700589	-0.217686	0.0323111	-1.37053	2.97149e-09
CYP4B1	-2.87984	3.64733e-09	-2.33364	1.40994e-06	-2.44569	3.27953e-07	-2.51867	0.00011639	-3.5398	1.02386e-25
TFCP2	0.604578	3.65747e-09	0.58	1.45477e-07	0.503507	0.000132648	0.316296	0.0149989	0.24969	0.000342007
RENBP	-1.25698	3.70761e-09	-1.20394	3.55812e-07	-0.0998151	0.489493	-0.40534	2.89988e-05	-0.987142	9.60865e-13
FCER1G	-1.58433	3.7164e-09	-1.51758	7.43258e-07	-1.0434	0.000540864	-1.28304	9.8455e-06	-1.07908	1.3532e-17
BTK	-1.69289	3.78099e-09	-1.34242	9.79661e-09	-1.11464	9.39729e-08	-0.789918	2.8741e-11	-1.96582	2.29506e-52
ZNF239	1.29991	3.81359e-09	1.01515	2.71442e-06	0.84947	6.79114e-06	-0.0246148	0.866406	0.750574	6.78436e-10
CD44	-1.45	3.84215e-09	-1.08394	1.10405e-05	-0.378977	0.089163	-0.17324	0.472753	-0.892162	1.85109e-11
RUVBL2	1.02053	3.90285e-09	0.952424	1.14191e-06	-0.0947635	0.0993933	0.467792	0.000371808	0.839647	2.84883e-26
ACTL6A	0.864733	3.97686e-09	0.921818	9.53735e-08	0.96786	1.91215e-11	0.626859	0.000181824	0.798878	9.21848e-18
RNASE6	-1.50993	4.11367e-09	-1.42152	3.67915e-08	-1.14707	3.75898e-06	-1.06679	8.60337e-08	-1.48806	4.88341e-35
ZFP36	-1.24578	4.11589e-09	-1.25939	1.23325e-07	-0.574172	0.0633238	-0.713581	0.0301024	-0.792928	8.95216e-07
EMG1	0.693333	4.2227e-09	0.640606	1.56893e-06	0.718769	5.48316e-06	0.590832	0.000491638	0.813238	3.0876e-23
IL3RA	-1.07009	4.31364e-09	-0.699394	5.60992e-07	-0.0430036	0.628077	-0.23994	0.0025697	-0.903503	1.52901e-16
SLAMF1	-1.76538	4.40166e-09	-1.56636	3.6533e-10	-0.33888	0.00706186	-0.800626	2.58853e-10	-1.78269	1.14551e-35
PAXIP1	0.704956	4.46042e-09	0.570606	1.06595e-05	0.718842	5.70144e-07	0.628885	0.000177684	0.385927	2.25759e-05
CIITA	-1.08389	4.49077e-09	-0.844242	1.17341e-08	-1.10537	1.21957e-09	-0.626662	2.78896e-07	-2.08296	6.46263e-37
FANCG	0.808089	4.51216e-09	0.674545	4.11726e-06	1.02569	3.43815e-10	0.369449	0.00803978	0.792382	3.03789e-10
CYBB	-1.85162	4.52505e-09	-1.77061	1.26892e-07	-0.965047	0.00161272	-0.994036	2.45086e-06	-2.07341	1.96806e-36
DENND1C	-1.14751	4.72265e-09	-0.827879	1.20319e-06	-0.507227	0.000811554	-0.703293	3.06832e-07	-0.734547	1.06133e-12
CD96	-1.76569	4.85795e-09	-1.59273	1.60445e-08	-0.715261	0.00177892	-0.239861	0.00321995	-1.55992	4.10192e-26
FOS	-1.25624	4.92053e-09	-1.29909	2.00002e-07	-1.12504	0.00409305	-1.24883	0.00346266	-1.16437	3.89606e-10
PGC	-3.81422	4.94138e-09	-3.50576	7.2086e-07	-1.47111	0.0270806	-1.46568	0.0129899	-3.35588	4.94191e-11
PSMB5	0.898422	4.95516e-09	0.812424	1.8492e-05	0.717406	1.18918e-05	0.819748	1.05712e-08	0.899585	3.10355e-30
EPB41L2	-0.966867	5.20077e-09	-0.920303	1.07758e-07	-0.562885	0.0420923	-0.445441	0.0149945	-1.06782	7.72505e-16
FAS	-0.9956	5.20235e-09	-0.690303	4.74404e-06	-0.956403	0.000454951	-0.240678	0.358519	-0.999926	1.35583e-11
CXCL12	-1.6628	5.25109e-09	-1.20909	1.44134e-06	-0.39901	0.106224	-0.296068	0.076997	-1.39812	1.19194e-16
CD3G	-1.74118	5.27666e-09	-1.36333	3.93644e-07	-0.615313	0.0204866	-0.444223	0.000397715	-1.63816	7.69635e-27
SSRP1	0.711444	5.35513e-09	0.662727	5.97488e-08	0.836815	5.05854e-10	0.867713	4.22523e-09	0.618591	1.97484e-14
YTHDF1	0.524933	5.51503e-09	0.402727	6.17127e-05	0.241232	0.00899013	0.557856	3.9152e-05	0.316243	2.59464e-05
GZMK	-2.18351	5.52304e-09	-1.95545	1.28972e-07	-1.21085	0.00206959	-1.01508	1.62904e-05	-1.94626	7.74064e-24
RNASE1	-1.78829	5.52958e-09	-1.74455	3.30589e-07	-1.6716	4.20287e-07	-1.26175	1.36277e-05	-1.94213	4.62603e-29
RASL12	-1.25376	5.58908e-09	-1.06758	3.36341e-06	-0.861539	1.26197e-06	-0.928278	7.59363e-10	-1.13692	2.20016e-18
ENG	-1.11411	5.7441e-09	-0.991818	5.80173e-06	-0.279	0.0386375	-0.24934	0.00856461	-0.913718	7.40272e-15
CD5	-1.33109	5.83949e-09	-1.11364	8.90302e-09	-0.215118	0.00376599	-0.243617	0.00210795	-1.8322	8.3412e-33
FCGR2A	-1.35364	5.86051e-09	-1.46636	1.78054e-08	-0.0160376	0.710111	-0.804856	0.000551366	-1.08559	2.01234e-16
DIAPH3	1.24464	5.95437e-09	0.812727	2.45588e-05	0.0746563	0.0973771	-0.0866106	0.116711	1.52189	3.71774e-25
MRPS2	0.8468	6.02485e-09	0.836364	1.18972e-06	0.651694	1.65027e-05	0.520264	0.0120637	0.633398	8.25721e-15
SLC27A3	-1.18322	6.11738e-09	-1.14394	1.65772e-06	-0.835705	0.000777812	-0.604604	0.00147286	-0.77544	1.08964e-11
IL18R1	-1.50702	6.39305e-09	-1.22273	1.50042e-07	-0.446178	0.0181584	-0.119959	0.278324	-0.870645	5.61276e-10
RMI1	1.06578	6.42945e-09	0.759091	9.96643e-05	0.716666	2.45202e-07	0.353364	0.0247424	0.507654	1.8841e-08
SNRK	-0.6726	6.8246e-09	-0.670909	1.76856e-07	0.0604775	0.221472	-0.21726	0.00356601	-0.56657	4.01562e-14
VNN2	-1.64162	7.06348e-09	-1.24667	1.14067e-05	-0.368553	0.158968	-0.575119	1.28738e-06	-1.65131	2.04923e-22
TPI1	1.02709	7.39883e-09	0.969091	2.91453e-06	0.53944	0.000257409	0.828672	1.80558e-05	0.944348	2.03295e-26
OLFML1	-1.33829	7.51515e-09	-0.960303	1.40005e-05	-0.886613	0.000156476	-0.538493	0.00242028	-1.30268	3.74131e-23
VIM	-1.18258	7.57847e-09	-1.07455	3.122e-07	-0.599151	0.0541472	-0.52632	0.0878352	-0.734222	2.48138e-09
BPHL	0.780311	7.59044e-09	0.704545	2.5495e-06	0.756773	0.000476168	0.328313	0.0189606	0.311861	0.00077353
B4GALT4	0.862844	7.67882e-09	0.946364	5.74172e-08	0.767468	5.49074e-06	0.126832	0.280101	0.425472	3.95915e-05
BRF2	0.944244	7.82493e-09	0.859091	3.39571e-06	0.368035	0.018984	-0.0931339	0.36783	0.27158	0.012318
GTF3C3	0.510822	7.85273e-09	0.475758	6.14937e-06	-0.00286477	0.981237	0.628984	0.000322766	0.32247	1.07728e-05
TLR4	-1.43013	7.86066e-09	-1.11394	2.3702e-07	-0.600369	0.00166507	-0.236513	0.0266787	-1.66933	8.0037e-36
CANX	-0.8124	8.00849e-09	-0.843333	3.9125e-07	0.0541813	0.572898	0.399838	0.0171909	0.0327385	0.672551
CTLA4	-1.63073	8.25773e-09	-1.25909	1.30096e-06	-0.222162	0.128683	-0.405685	0.0001412	-1.24945	6.96925e-15
PPIH	0.663933	8.40526e-09	0.581515	7.30966e-06	0.420464	9.42101e-06	0.343688	0.0113924	0.58821	1.48651e-18
PSAP	-0.516467	8.4686e-09	-0.42	1.37396e-05	-0.433958	0.00254554	-0.856801	4.45982e-06	-0.558689	9.53436e-12
GUF1	1.10467	8.635e-09	0.643333	0.000166977	0.77179	3.19715e-05	0.0303077	0.590025	0.261906	0.000572919
SMARCC1	0.573956	8.74146e-09	0.503333	1.04044e-05	0.411164	8.72792e-05	0.359763	0.00175177	0.291774	0.00141158
MICAL1	-1.1522	8.77537e-09	-0.976364	1.4334e-05	-0.667212	0.000280594	-0.590256	0.000157944	-0.906665	7.76733e-17
ARHGAP4	-1.05709	8.98226e-09	-1.02636	6.36243e-06	-0.253545	0.0847564	0.0133076	0.919758	-0.404807	0.00301547
LMO2	-1.32644	9.25124e-09	-1.03909	3.97475e-06	-0.957191	1.18291e-07	-1.08537	3.15888e-07	-1.00433	5.17606e-21
CDC6	0.728889	9.59593e-09	0.586667	4.16103e-07	2.50497	1.20611e-12	0.557768	3.08871e-05	2.07178	1.6104e-39
C1orf54	-0.940622	9.60987e-09	-0.927273	6.85348e-07	-0.959134	6.5496e-06	-0.553885	1.18177e-05	-0.620774	5.99541e-11
PTGES2	0.611667	9.61044e-09	0.463636	0.000114978	0.271176	0.000409783	0.262385	0.0147991	0.600276	3.37347e-16
HLF	-1.64089	9.70435e-09	-1.31879	2.58872e-07	-1.98748	9.51628e-07	-0.619222	0.00043263	-2.87606	1.58653e-29
TNFRSF1B	-1.33807	9.71442e-09	-0.978182	1.12069e-05	-0.623379	0.000113991	-0.731732	1.30969e-05	-1.18074	2.11048e-26
RPS15	1.5334	9.79553e-09	1.03788	1.60163e-05	-0.0498489	0.319119	0.0645985	0.314509	0.499211	1.73167e-07
NUP85	0.626133	9.90794e-09	0.701515	2.52912e-08	0.684373	1.08662e-08	0.590043	2.17978e-06	0.590456	1.47838e-15
DENR	0.504133	9.93703e-09	0.488788	7.21939e-06	0.578424	4.98428e-06	0.88864	1.4037e-05	0.665015	2.35297e-19
IRF6	1.49729	9.99471e-09	1.38121	2.36384e-07	0.833459	0.00719144	0.111244	0.450788	0.244079	0.0518843
GOT2	0.633822	1.0367e-08	0.657273	9.6558e-08	0.408062	0.00050496	0.396276	0.00146798	0.561177	7.43918e-15
ST3GAL6	-1.21253	1.03816e-08	-1.19424	2.97701e-09	-0.996898	2.28438e-05	-0.150601	0.0953377	-0.959782	2.66549e-14
PHACTR2	-0.997756	1.04667e-08	-0.862121	5.38145e-06	-0.294816	0.0342676	-0.387358	0.00258721	-0.773022	1.02833e-12
CYFIP2	-1.20556	1.04697e-08	-1.20576	3.15177e-07	-0.801872	0.00142762	-0.610102	4.85327e-05	-1.41676	4.93211e-22
CX3CL1	-1.58447	1.05727e-08	-1.33848	1.24216e-05	-0.671751	0.0291882	-0.397972	0.0900631	-1.5037	3.35383e-12
SNRPA1	0.524044	1.06432e-08	0.62	3.75585e-09	0.764873	8.19477e-07	0.979262	9.72257e-07	0.796608	9.09234e-26
RGS5	-1.37851	1.07548e-08	-1.20939	6.90123e-07	-0.227259	0.444937	-0.694138	0.000475914	-1.00626	4.49619e-15
RPS6KA2	-1.21149	1.07672e-08	-1.21576	4.88846e-07	-0.19851	0.211345	-0.563365	0.00289136	-1.01257	8.41784e-15
DUSP1	-1.13793	1.08553e-08	-1.14515	4.94608e-07	-0.88841	0.00480258	-0.726111	0.0473198	-0.845234	4.52897e-07
PARP4	-0.530378	1.08994e-08	-0.571515	4.46425e-07	-0.427631	0.000673313	-0.131665	0.315883	-0.515095	1.64254e-08
KIF3B	0.788	1.09982e-08	0.706667	3.74869e-07	0.392756	0.000673861	0.173606	0.245461	0.149926	0.0937614
ST3GAL5	-1.49853	1.11446e-08	-1.45212	3.77494e-07	-1.09417	0.000859106	-0.619007	0.0137544	-1.41393	1.55833e-17
MTFR1	1.02109	1.12116e-08	0.951515	2.42578e-06	1.05082	4.00947e-07	1.04529	1.30234e-05	0.881364	7.72439e-16
LYZ	-2.33604	1.12494e-08	-2.20606	5.37985e-07	-1.75863	0.000229531	-1.78803	5.64185e-06	-2.4364	2.85633e-31
ADAMTSL2	-1.28351	1.14097e-08	-1.1103	3.61979e-06	-0.613661	2.2659e-05	-0.0502292	0.569428	-1.40647	1.86769e-18
CD3E	-1.48762	1.17481e-08	-1.12909	2.71686e-06	-0.614577	0.000193813	-0.589471	2.17514e-05	-1.50327	9.74917e-25
POLE2	1.36938	1.25525e-08	1.09515	1.30217e-05	1.60112	1.50496e-09	0.538978	1.83199e-05	1.41487	1.87499e-30
RPS21	1.13149	1.27995e-08	1.16455	7.61989e-07	0.0974271	0.130459	0.408438	0.000226241	0.779197	1.20858e-14
STX12	-0.613156	1.30738e-08	-0.639697	7.42239e-07	-0.513661	8.52948e-06	-0.22234	0.159341	-0.440863	2.12755e-11
AACS	0.924489	1.32046e-08	0.834242	7.09712e-06	0.780237	0.00012387	0.65664	0.0020387	0.616464	3.33397e-13
CCPG1	-0.756511	1.32955e-08	-0.709394	3.9409e-07	-0.675002	2.3322e-05	-0.122039	0.28922	-0.512275	6.11949e-10
VPS72	0.717156	1.41361e-08	0.520909	0.000123304	0.795251	1.1257e-07	0.441947	0.0226637	0.642036	2.74417e-17
SELL	-1.82102	1.41684e-08	-1.68242	2.21637e-08	-1.00656	0.00169689	-0.817698	0.000139454	-1.65699	4.49878e-23
NOL11	0.565689	1.42824e-08	0.565758	3.07019e-06	0.643187	2.33283e-08	0.840224	3.61313e-06	0.542766	9.74706e-12
CD80	-1.16989	1.44591e-08	-0.767576	4.74625e-06	-0.69456	4.23985e-05	-0.348148	0.000518901	-1.47977	1.68571e-22
NOTCH4	-1.10193	1.456e-08	-0.943636	3.97135e-06	-0.288309	0.0160681	-0.186012	0.0479833	-0.711744	5.41265e-09
FYCO1	-0.6884	1.46687e-08	-0.754242	5.41997e-08	-0.104432	0.115973	-0.278441	0.0142144	-0.809094	5.12073e-15
SELENBP1	-1.91682	1.47803e-08	-2.04091	2.37128e-08	-1.31112	0.00031061	-1.40222	0.000549027	-1.6131	7.3647e-18
MIF	0.782244	1.48164e-08	0.758485	4.71175e-06	0.620727	1.18835e-05	0.78426	0.000240022	0.318628	0.0896825
DLL3	2.69022	1.49887e-08	2.61818	4.80753e-08	0.603942	0.00602245	0.155165	0.332806	2.23534	4.3508e-09
TXNIP	-1.1468	1.57434e-08	-1.01727	2.02989e-06	-0.904357	0.000184055	-0.767951	0.00216387	-1.49571	1.64365e-28
PAWR	1.05964	1.59491e-08	0.805758	3.3688e-06	0.409335	0.00101894	0.530715	0.00260969	0.652141	1.517e-13
NCOA4	-0.526244	1.68394e-08	-0.543636	3.50699e-07	-0.241494	0.0111649	-0.314315	0.0960433	-0.426388	3.54317e-08
SH3BGRL	-1.00758	1.73708e-08	-1.04636	6.51705e-08	-0.930499	1.53904e-09	-0.692545	5.46368e-05	-0.83909	6.36756e-26
HSD17B6	-2.19689	1.74424e-08	-2.38273	2.86488e-10	-2.13729	2.62875e-05	-1.1935	9.25922e-05	-2.13883	6.14802e-24
RTN1	-1.57713	1.74649e-08	-1.52394	2.08231e-09	-1.70715	4.67032e-08	-0.703391	9.68389e-08	-2.12662	8.93494e-30
ESPL1	0.877844	1.77916e-08	0.73	4.4413e-06	1.35479	1.43277e-10	0.384315	0.0025437	1.98256	1.04881e-36
TPP1	-0.743022	1.86165e-08	-0.696061	1.0528e-05	-0.256872	0.0300958	-0.519052	0.00660498	-0.624858	6.14548e-12
CENPM	1.07251	1.9064e-08	1.02424	1.24269e-06	1.03777	3.32307e-07	0.28305	0.0219338	1.56971	1.26241e-33
RAMP2	-0.981289	1.941e-08	-0.717576	2.71433e-06	-0.387438	0.000741708	-0.582749	7.61907e-07	-0.615984	1.75573e-06
HSPE1	0.8166	1.96664e-08	0.86	8.77103e-07	0.808483	1.92599e-07	1.10441	6.53787e-08	1.03933	8.97089e-31
SORD	0.931156	1.97082e-08	0.905758	6.34146e-06	0.686942	8.13756e-05	0.317469	0.0113527	0.454124	0.00019463
ATP6V1B2	-0.634133	1.98454e-08	-0.6	5.25595e-06	-0.624488	2.55784e-05	-0.50383	0.00188697	-0.706288	1.7367e-20
PRPF4	0.556311	2.0559e-08	0.471212	2.86054e-05	0.525388	2.90599e-06	0.470754	3.95679e-05	0.54999	6.21916e-14
IQSEC1	-0.705156	2.07395e-08	-0.653636	3.93303e-06	-0.498519	0.000315508	-0.550967	7.00143e-07	-0.807195	9.23611e-18
HERC1	-0.613022	2.08678e-08	-0.687879	6.01674e-08	-0.458798	6.24555e-05	-0.232197	0.11386	-0.861525	5.20267e-18
TRIM38	-0.999844	2.10661e-08	-0.837273	6.83133e-06	-0.359423	0.00342596	-0.0155934	0.921655	-0.485552	6.54075e-10
FABP4	-2.14996	2.1333e-08	-1.51727	3.85074e-05	-1.97919	1.4091e-06	-2.07164	8.63628e-05	-2.02515	2.37251e-14
MAPKAPK3	-0.737733	2.26121e-08	-0.770909	1.26311e-06	-0.128085	0.421468	-0.0965738	0.352591	-0.388694	6.2356e-05
PTGER2	-1.45418	2.28032e-08	-0.999697	3.98771e-06	-0.280941	0.229668	-0.117713	0.144691	-1.37159	1.61106e-16
PLA2G7	-1.49747	2.34358e-08	-1.48242	1.06603e-07	-0.264281	0.382682	-0.654392	0.00120387	-1.14981	6.90582e-16
APOC2	-1.62713	2.35728e-08	-1.08364	1.00519e-06	-0.683669	0.0775646	-0.98118	3.45175e-07	-0.838232	2.25096e-06
CYLD	-0.836933	2.46424e-08	-0.899394	8.13625e-09	-0.85124	7.33271e-06	-0.544725	1.37643e-05	-0.93451	5.75166e-28
GART	0.608222	2.55286e-08	0.526667	2.9836e-05	0.637584	3.53534e-07	0.102061	0.195518	0.488979	6.58196e-09
FUBP1	0.798244	2.56877e-08	0.721515	5.81863e-07	0.45531	1.23666e-05	0.212292	0.0487794	0.21189	0.00398931
MMRN1	-2.03736	2.58219e-08	-1.50394	9.74113e-06	-1.2425	1.15292e-05	-0.32267	0.0102948	-1.98878	1.78129e-21
MYH11	-1.68276	2.58273e-08	-1.47121	6.17405e-06	-0.249226	0.00797494	-0.229633	0.0301458	-1.90159	2.91385e-19
POLE	0.970667	2.6085e-08	0.78	7.97931e-06	0.7184	6.13926e-08	0.176648	0.0112921	0.760462	2.82905e-13
BTN2A2	-0.860356	2.63527e-08	-0.664848	5.66069e-07	-0.052064	0.324458	-0.327632	0.0196905	-0.891953	2.24754e-21
FYN	-0.888	2.88609e-08	-0.759697	1.62925e-05	-0.347011	0.0692247	-0.406629	0.0355593	-0.758815	9.59359e-11
SDHC	0.871378	2.96285e-08	0.702424	4.55924e-05	0.384326	0.00343598	0.0702352	0.647297	0.36288	2.36039e-06
GGH	1.60878	2.96624e-08	1.53636	1.43352e-06	1.91955	1.97577e-08	1.11055	0.00279756	1.60824	6.35391e-21
GPR18	-1.45847	2.97826e-08	-1.21364	7.86966e-08	-1.07098	0.000144903	-0.478415	0.000174121	-1.6376	8.77791e-24
Rgr	-1.354	2.98546e-08	-0.976061	2.96521e-06	-0.012494	0.813547	-0.0995493	0.236073	0.363059	0.250449
ERAL1	0.561111	3.02987e-08	0.555455	1.15615e-06	0.667423	8.38671e-07	0.338703	0.00125604	0.560593	6.69165e-16
POLR2J	1.02767	3.06001e-08	0.753636	5.39018e-06	-0.0371254	0.888219	0.579799	0.00109201	0.830299	3.73364e-24
PILRA	-1.35249	3.07589e-08	-1.07182	4.11976e-07	-0.53592	0.000449358	-0.478919	4.298e-06	-1.27185	3.77296e-23
IL7	-1.04778	3.11643e-08	-0.797273	1.46269e-07	-0.959371	0.000116498	-0.208492	0.00204589	-1.05475	8.97162e-14
ADAMTS1	-1.49382	3.12685e-08	-1.28455	7.63763e-07	-0.808718	0.0262614	-0.42617	0.205598	-0.68925	2.12291e-05
KCTD12	-1.2392	3.19674e-08	-1.07121	4.93819e-06	-1.22676	6.38719e-07	-0.747428	0.00539507	-1.27468	6.4262e-21
ADAM7	-1.26967	3.22965e-08	-0.877576	3.42463e-06	0.0603432	0.293888	-0.0696036	0.276204	-0.376601	0.385408
C1QB	-1.48338	3.25015e-08	-1.36727	7.75029e-06	-1.34106	1.73638e-05	-1.89657	2.26728e-07	-1.40429	7.28556e-18
CLK4	-0.955244	3.26444e-08	-0.680909	3.91995e-05	-0.152272	0.191408	0.0980383	0.677196	-0.814905	5.21114e-18
HEATR1	0.743556	3.27468e-08	0.669091	5.26763e-06	0.258225	0.0024725	0.811938	1.19322e-06	0.415496	2.15191e-05
SLC39A6	1.3112	3.29994e-08	1.10424	1.31799e-05	1.00054	6.8729e-06	0.823072	0.00143458	0.375034	0.00054
ENPP2	-1.36307	3.32544e-08	-1.36424	7.73927e-08	-0.646236	0.00127461	-0.934463	0.00537705	-1.22153	1.13671e-17
PKNOX2	-1.07158	3.33341e-08	-0.829394	9.5656e-08	-0.415187	1.87515e-06	-0.272022	6.00347e-05	-2.00126	4.3726e-26
CLEC4A	-1.5448	3.3393e-08	-1.39333	3.89995e-08	-1.46096	1.07335e-05	-0.391756	0.0177258	-1.56488	2.56487e-22
EMP3	-1.02602	3.46619e-08	-0.918788	2.53365e-05	-0.71234	0.0058429	-0.570849	0.0539314	-0.55325	6.05768e-06
ODF2	0.844111	3.48247e-08	0.578788	1.61347e-05	0.444005	1.57653e-06	0.228017	0.00960902	0.315669	8.19353e-05
UBE2J1	-0.883444	3.49028e-08	-0.817273	2.46693e-06	-0.212202	0.14057	-0.372228	0.0780899	-0.311062	1.03538e-06
PSMB2	0.668422	3.50559e-08	0.636061	1.49143e-05	0.497919	0.000231031	0.50059	3.30916e-05	0.517554	2.56989e-12
TRAP1	0.804044	3.55637e-08	0.648485	0.000140583	0.428957	0.0022779	0.202715	0.0570017	0.535628	7.7812e-11
SLC6A8	1.61987	3.61062e-08	1.63818	1.87523e-07	1.08323	0.00107294	0.390055	0.075655	0.980214	7.23783e-09
PIK3CD	-1.17718	3.67495e-08	-1.10879	3.09888e-07	-0.625983	0.000465071	-0.510031	0.000640402	-1.117	2.27291e-22
IPO9	0.586378	3.72902e-08	0.464242	0.000143942	-0.0435174	0.751825	-0.0753639	0.45552	0.437595	1.17976e-07
MCM6	0.884533	3.82768e-08	0.844545	1.21764e-06	1.25161	2.68806e-08	1.04505	2.21131e-07	1.07465	5.6257e-24
SNRPF	0.796111	3.91763e-08	0.787879	8.79611e-06	0.837419	5.91416e-07	0.705132	2.16885e-06	1.12892	4.55612e-45
RPL29	1.54651	4.05227e-08	1.12788	2.09142e-05	-0.0529516	0.66205	0.179707	0.16134	0.414983	5.97087e-06
IL12RB1	-0.829756	4.06546e-08	-0.711515	9.55398e-07	-0.564547	0.00213075	-0.311955	0.0015119	-1.39932	2.17752e-24
GPI	0.9404	4.11092e-08	0.920303	1.09758e-05	0.790756	2.73471e-05	0.761062	0.00148084	0.786102	1.91616e-18
PRIM1	1.087	4.1999e-08	0.792727	2.91127e-05	1.20818	6.87994e-07	0.097893	0.439164	1.00489	1.77037e-16
CD1D	-1.20144	4.27126e-08	-0.836364	8.50978e-07	-0.488132	0.0202553	-0.355032	4.76227e-05	-1.35982	7.30057e-24
CKAP2	1.10111	4.32668e-08	0.724242	8.63854e-05	0.179049	0.00883523	-1.4251	1.11149e-05	0.949184	3.6011e-18
SAMSN1	-1.69067	4.48129e-08	-1.6803	1.82076e-10	-0.747766	0.0143994	-0.235053	0.424171	-1.24016	6.22635e-20
CCT2	0.8238	4.53373e-08	0.686061	6.11361e-05	0.831415	0.000795176	0.737786	0.0162101	0.828299	5.66205e-14
TCF4	-1.1116	4.61093e-08	-0.88303	4.51671e-05	-0.85267	8.26056e-06	-0.504238	0.0395498	-0.964728	4.46478e-15
EXOSC5	0.9402	4.62642e-08	0.864848	1.05108e-05	0.465009	0.000169493	0.137879	0.251702	0.786414	1.43898e-14
DSG2	1.59011	4.62768e-08	1.40364	5.21811e-06	1.07485	0.000730566	1.09741	0.00137964	0.786742	2.5869e-08
DNAJC11	0.802467	4.69122e-08	0.451515	0.000109737	0.343641	0.000572815	0.00968801	0.891032	0.267248	0.00126415
MRPS11	0.533444	4.72664e-08	0.58	1.46988e-06	0.323836	0.00481022	0.119655	0.155584	0.450077	7.06694e-13
AK1	-1.01027	4.73412e-08	-0.965152	1.39443e-06	-0.888706	0.000988406	-0.426261	0.0684749	-0.777533	9.63765e-10
MRPS12	0.8874	4.73816e-08	0.81303	2.27323e-05	0.541274	0.000233075	0.182401	0.00539325	0.88874	2.30272e-22
CXCR6	-1.77631	4.77319e-08	-1.40485	3.96139e-06	-0.75469	0.0022128	-0.267983	0.00429022	-1.27774	1.14128e-18
ALPL	-2.13411	4.82795e-08	-2.49061	6.89954e-09	-0.0814663	0.699992	-0.850003	0.000656566	-2.01145	1.99381e-14
ECM2	-1.14998	4.92541e-08	-0.81	4.14509e-06	-0.19702	0.01851	-0.291137	0.0577433	-1.19244	7.86584e-17
CEBPA	-1.64527	4.92702e-08	-1.63879	3.09263e-07	-1.23553	7.50978e-05	-1.00902	8.70773e-06	-1.75269	5.01912e-21
PIP5K1B	-1.28896	4.99649e-08	-0.879394	1.4467e-05	-0.922828	0.00555864	-0.799866	0.000188474	-1.45022	3.96e-15
IFT57	-1.60044	5.02956e-08	-1.34273	2.16662e-05	-0.743465	0.00832734	-0.191743	0.634999	-0.786862	1.9253e-08
NFKB1	-0.567067	5.0403e-08	-0.649091	7.13895e-08	-0.247443	0.0195923	-0.289726	0.0124921	-0.471422	6.2707e-09
PARP1	0.563511	5.04748e-08	0.488182	3.32883e-05	0.556207	3.10776e-05	0.551183	0.00011456	0.397172	1.76101e-05
STK4	-0.623467	5.21059e-08	-0.584545	2.66668e-06	-0.0733789	0.224552	-0.00789929	0.913511	-0.468548	1.99332e-10
F12	1.56633	5.25546e-08	1.39727	3.43356e-06	0.891936	0.00205187	0.554661	0.00463524	1.4214	1.47355e-17
TLR2	-1.12567	5.26912e-08	-0.932121	2.42606e-07	-1.33521	1.02161e-06	-0.450778	0.016062	-1.85948	4.32828e-34
RAD54L	1.123	5.27927e-08	0.777273	8.18502e-07	0.853739	1.08238e-08	0.278069	0.0113781	1.89512	1.22694e-35
ANXA6	-0.926578	5.30209e-08	-0.583333	8.24639e-05	-0.542223	0.00383824	-0.410617	0.0028135	-0.801184	4.35385e-15
SLC5A6	0.674044	5.31004e-08	0.610606	7.96648e-06	0.585722	1.41548e-08	0.190243	0.0748987	0.663697	1.61714e-14
MOXD1	-1.55993	5.46434e-08	-1.35182	1.21977e-05	-1.07062	0.000777605	-0.979221	4.49336e-06	-1.53976	1.76157e-22
DTL	1.17162	5.50968e-08	0.804545	9.7184e-06	1.66612	1.28377e-08	0.881931	2.24604e-05	1.51745	3.98566e-29
MRPL3	0.7572	5.51254e-08	0.771212	2.743e-06	0.595652	4.06169e-08	0.69942	0.00122237	0.769349	8.8972e-25
PSMB7	0.543511	5.54127e-08	0.459091	6.59737e-05	0.495519	0.000834148	0.506159	0.000684736	0.527503	1.03822e-17
PLXDC2	-1.29307	5.66832e-08	-0.959091	5.89405e-05	-0.966488	1.42594e-05	-0.00786242	0.969413	-1.36865	1.03187e-26
ISCU	-0.573978	5.71226e-08	-0.624242	2.8153e-07	-0.554117	2.09617e-08	-0.213527	0.0879976	-0.306797	2.39279e-08
SLC1A3	-1.60431	5.75223e-08	-1.27485	9.59555e-06	-0.0914728	0.255733	-0.767805	4.88337e-08	-1.61727	1.83492e-23
ALG3	0.671622	5.95208e-08	0.757576	1.17573e-07	0.615701	1.79558e-06	0.129116	0.386064	0.826762	1.46598e-21
IARS2	0.702022	6.2826e-08	0.638182	4.87501e-05	0.608757	4.53578e-07	0.991661	4.7287e-05	0.378984	1.52378e-06
APOE	-1.26829	6.41095e-08	-1.22455	5.8573e-06	-0.605647	0.0988706	-1.64415	2.99797e-06	-0.907948	6.40193e-08
PSMD14	0.724867	6.68754e-08	0.759697	3.99684e-06	0.606499	4.35155e-06	0.971712	1.19151e-06	0.813769	3.98779e-27
SLC34A2	-1.86322	6.71279e-08	-1.65697	2.34508e-07	-1.45464	0.00423774	-1.44139	0.000845887	-2.44828	3.06354e-17
MAN1C1	-1.48209	6.85558e-08	-1.25667	7.36891e-07	-0.747839	9.49034e-08	-0.311771	0.000224298	-1.44672	5.38386e-27
NR3C2	-1.10949	6.89329e-08	-0.863333	2.10234e-06	-1.22172	2.86099e-05	-0.502019	0.000566041	-1.85898	1.20967e-21
NRGN	-1.64284	7.01865e-08	-1.39545	2.95102e-06	-0.703289	0.0111852	-1.47237	9.16837e-07	-1.42846	1.25436e-10
MAPK6	0.722556	7.13277e-08	0.677576	6.5392e-06	0.645117	9.81605e-07	0.860909	8.20917e-05	0.642524	1.10512e-10
PSMD3	0.718778	7.35358e-08	0.548485	0.000104434	0.603124	3.65863e-06	0.359167	0.000984256	0.564539	2.57038e-13
SLIT3	-1.70209	7.54722e-08	-1.22424	8.63011e-05	-0.541253	3.1113e-06	-0.468378	1.3643e-05	-2.337	1.17273e-29
TRIM45	0.971756	7.98202e-08	0.682424	5.06093e-06	0.0718765	0.58814	0.0134754	0.875879	0.45727	0.000493581
E2F2	1.20451	7.99656e-08	1.05788	1.6049e-06	0.124054	0.0501574	-0.204926	0.0171332	1.19261	6.63784e-19
EPN3	1.25331	8.03796e-08	0.824242	1.44484e-05	0.594143	0.0038504	-0.0455942	0.675625	0.866595	3.8496e-07
LGALS9	-1.29451	8.04409e-08	-1.03758	1.28309e-05	-0.578295	0.0105508	-0.690513	7.23608e-05	-1.01985	1.53923e-13
VAV1	-1.20413	8.11888e-08	-1.19697	1.27568e-08	-0.841677	5.14581e-06	-0.414655	0.000190197	-1.15978	1.20758e-19
CD300C	-1.28029	8.32769e-08	-0.915455	6.66973e-06	-0.186362	0.0653099	-0.330799	0.000453275	-1.67031	1.43777e-26
SENP2	0.822467	8.43683e-08	0.679091	3.41856e-05	0.688785	3.28111e-07	0.0520916	0.591087	0.355295	3.87198e-05
FOLR1	-2.59776	8.4754e-08	-2.46909	5.13679e-06	-2.72502	2.76334e-07	-1.72119	0.000851549	-2.27915	1.11585e-14
EBNA1BP2	0.614511	8.59351e-08	0.459697	0.000361603	0.504503	5.81549e-06	0.676296	1.71472e-06	0.664254	2.41976e-21
MGP	-1.48676	8.81995e-08	-1.46515	4.37961e-06	-1.81418	1.43664e-08	-1.52548	1.75547e-05	-1.6964	4.34649e-29
PIAS1	-0.557333	9.05921e-08	-0.555455	5.77103e-06	-0.817928	1.64303e-07	-0.238089	0.0727993	-0.435777	2.16702e-08
DPT	-1.5764	9.45057e-08	-1.16182	0.000326526	-0.888199	0.000782053	-0.637452	0.00954488	-1.31262	4.76235e-10
HLA-F	-1.18233	9.48956e-08	-1.22545	1.51017e-06	-0.660427	0.00150615	-0.742262	0.000242219	-0.991949	7.82533e-12
RSRC1	1.11522	9.55439e-08	0.964545	1.70214e-05	0.966224	8.49866e-07	0.459234	0.0323147	0.583363	1.09898e-11
MRPL24	0.630844	9.92864e-08	0.610303	1.40857e-05	0.529937	7.37346e-05	0.307782	0.0344186	0.643054	3.42668e-16
TNFAIP3	-1.23216	1.0006e-07	-1.09727	3.38723e-06	-0.541249	0.0278801	-0.149037	0.571987	-0.725238	1.79285e-09
TMEM14A	1.095	1.01461e-07	1.02273	8.61312e-06	0.558395	0.00171246	0.568087	0.00916925	0.60413	3.13761e-10
XPO1	0.479489	1.02005e-07	0.465758	1.90339e-05	0.334598	6.98546e-05	0.939589	1.52212e-05	0.390503	2.7065e-07
CD22	-0.899467	1.03824e-07	-0.596061	8.52829e-06	-0.393927	0.000126512	-0.375082	0.000139556	-2.39236	8.85304e-36
DUS4L	0.627489	1.04226e-07	0.519091	7.56738e-05	0.946131	1.24669e-08	0.46398	9.37544e-05	0.74856	2.26428e-18
WDR74	0.738444	1.05589e-07	0.549394	1.43385e-05	0.299703	4.06958e-05	0.230179	0.0222631	0.549573	2.74316e-18
TIMM8A	1.03327	1.08834e-07	0.687879	3.37077e-06	0.522121	0.000664136	0.20571	0.00277123	0.79543	7.35964e-22
KPNA1	0.544822	1.08838e-07	0.588182	1.1986e-08	0.340971	0.000416968	0.10276	0.43425	0.260906	0.000386541
BTG1	-0.595733	1.0922e-07	-0.580303	2.12528e-06	-0.0402693	0.727293	-0.391543	0.0449458	-0.30815	0.000554719
CD59	-0.9324	1.10778e-07	-0.819091	4.83563e-05	-0.546856	0.00268821	-0.376637	0.133022	-0.726337	8.86467e-13
CD28	-1.05593	1.16788e-07	-0.736667	6.01379e-06	-1.20113	2.05809e-07	-0.300416	0.000286	-2.02419	8.9289e-43
AKAP13	-0.831778	1.16888e-07	-0.744242	1.51755e-05	-0.598548	0.000151639	-0.039768	0.716317	-1.06807	1.38042e-21
CKAP4	0.736089	1.17641e-07	0.731212	1.745e-06	0.550938	0.00164929	0.594239	0.00329463	0.736625	3.35704e-14
MAP6D1	1.00047	1.18839e-07	0.938485	4.75389e-06	0.372218	3.4868e-06	0.198712	0.0529698	0.559404	0.000356621
CCL17	-1.37584	1.19718e-07	-0.950909	1.78662e-06	-0.532903	0.0019067	-0.132395	0.0606171	-2.39306	4.08416e-21
C5AR1	-1.37153	1.21215e-07	-1.2197	3.22348e-06	-0.864512	0.00311503	-0.881995	0.000535134	-1.12001	7.3604e-16
COL7A1	2.07831	1.21318e-07	2.59	1.76161e-10	0.314287	0.0381953	0.344046	0.0434857	1.0102	2.1409e-05
C1orf35	0.645622	1.24054e-07	0.534848	0.000109113	0.283658	0.000199181	0.141279	0.179383	0.622579	7.52944e-14
PSPH	1.43496	1.24657e-07	1.13333	8.84389e-06	0.721123	0.197552	0.950164	0.0298335	0.98515	1.99463e-16
NUP133	0.543911	1.26021e-07	0.451515	0.000231961	0.204678	0.0311047	0.399529	0.0096689	0.184047	0.0168522
SH2D1A	-1.1886	1.26635e-07	-0.924242	1.8588e-05	-1.08088	0.000101278	-0.30715	0.00852331	-1.68865	1.08823e-25
NIPSNAP1	0.870089	1.27812e-07	0.857273	5.81162e-06	0.656285	8.32633e-05	0.381307	0.00924331	0.750891	6.25877e-14
FTH1	-0.744667	1.27976e-07	-0.709394	1.37658e-05	0.0407537	0.648861	-0.206643	0.189649	0.142436	0.272234
PRKCH	-0.7752	1.29905e-07	-0.846667	3.58898e-07	-0.314769	0.00790858	-0.299462	0.000713237	-0.68493	1.15213e-15
PTRH2	0.945889	1.2992e-07	0.67303	1.6503e-06	0.62825	9.39273e-05	0.645483	1.29255e-06	0.669976	4.6962e-21
SAE1	0.484667	1.30647e-07	0.412121	3.80044e-05	0.396942	0.0117553	0.267417	0.0181988	0.470279	1.5916e-09
MGLL	-1.26682	1.33124e-07	-1.16152	7.56056e-06	-0.851027	0.00114704	-1.01773	0.000632829	-1.28567	2.40302e-16
MMACHC	0.934756	1.334e-07	0.659697	2.46471e-05	0.433505	0.00248193	-0.159964	0.0848897	0.48718	4.11006e-09
PUS7	0.734378	1.36832e-07	0.639697	1.67194e-05	0.87727	4.02275e-05	1.07964	2.8349e-07	0.858685	3.22778e-19
AQP1	-1.625	1.44558e-07	-1.56576	1.09016e-06	-1.56556	0.000157285	-1.28763	0.00170452	-2.1167	1.41247e-21
PSMB3	0.501022	1.46531e-07	0.535758	3.46097e-06	0.662753	2.14269e-07	0.427071	0.00161559	0.755088	3.89783e-24
COL4A3	-1.84509	1.46854e-07	-1.57909	4.38649e-06	-0.986404	0.000775775	-0.321663	0.0170179	-2.26569	3.59976e-18
VIP	-1.1306	1.4705e-07	-0.767879	5.90019e-05	-0.14637	0.00204898	-0.117326	0.0145702	-1.05138	5.96357e-09
SFXN1	1.10407	1.47767e-07	1.05636	7.16471e-07	0.697796	4.38142e-05	0.540721	2.55285e-06	0.560947	3.23464e-11
WDR77	0.619956	1.49021e-07	0.48	9.29139e-05	0.499036	0.000251103	0.160972	0.0843187	0.411742	2.22713e-09
TUFT1	0.956533	1.54025e-07	0.868485	1.15979e-05	1.09795	3.10781e-07	0.529983	0.0252662	0.595805	1.21937e-07
SERPING1	-1.0988	1.56932e-07	-0.935758	1.62269e-05	-0.867065	1.5427e-05	-0.950807	0.000238635	-0.920443	2.53663e-13
NUPR1	-1.38362	1.58401e-07	-1.20727	2.0915e-06	-1.13	4.5056e-06	-0.860815	0.00163927	-0.967301	7.475e-12
TBX2	-1.31482	1.58611e-07	-0.908182	0.000486282	-0.553975	1.2985e-05	-0.160173	0.0800229	-1.04611	1.38662e-12
TBC1D2B	-0.725711	1.638e-07	-0.675455	2.68143e-05	-0.761708	7.91719e-08	-0.560556	1.36307e-07	-0.911642	1.45263e-19
EXOSC2	0.770578	1.64292e-07	0.619697	4.06664e-05	0.450137	0.000374079	0.217464	0.0293352	0.646402	2.82038e-21
ICAM3	-1.034	1.64739e-07	-0.976667	7.39764e-06	-0.581136	0.00143095	-0.74365	0.000114433	-1.77064	1.06854e-33
DOLPP1	0.607956	1.65827e-07	0.436061	0.00022307	0.36865	7.09144e-05	-0.0126782	0.849673	0.383784	3.38923e-07
MAPKAPK5	0.591178	1.6634e-07	0.398485	0.00138156	0.558201	1.47895e-06	0.296137	0.0283192	0.411521	4.26615e-12
EXOSC4	0.946289	1.67306e-07	0.854848	9.7812e-06	0.697222	0.00011223	0.620091	0.000136474	0.965334	4.09204e-26
STIP1	0.6944	1.67855e-07	0.696667	4.76e-06	0.965263	1.32844e-06	0.731755	0.000817344	0.688724	1.29152e-17
DONSON	0.985644	1.72328e-07	0.749394	7.89333e-06	1.21219	2.31686e-09	0.77924	2.11793e-05	0.844374	6.45773e-18
MEOX1	-1.19758	1.73986e-07	-0.744242	9.91743e-05	-0.557472	0.00112949	-0.21573	0.0111194	-2.1704	2.46693e-22
LIPA	-1.21187	1.77398e-07	-1.23727	3.21876e-06	-1.16739	1.49971e-06	-1.48908	6.74449e-08	-1.3652	4.66525e-30
RNF125	-0.843222	1.7796e-07	-0.581818	3.25296e-05	-0.265098	0.218609	-0.126722	0.0405118	-1.23144	8.63237e-26
SSB	0.524644	1.87886e-07	0.479697	2.10955e-05	0.322878	0.000114112	0.704775	0.000125569	0.544513	2.54132e-14
GNAI2	-0.716044	1.87902e-07	-0.656667	0.00010995	-0.515778	0.000686035	-0.234791	0.076649	-0.4971	1.50651e-09
RRM1	0.599244	1.88657e-07	0.644242	1.34334e-06	1.1278	3.36826e-09	0.466926	0.00110739	0.632488	4.13633e-11
C2	-1.30484	1.94138e-07	-1.15606	1.63684e-05	-0.416389	0.0919702	-0.761299	1.94312e-06	-0.933917	1.51934e-08
DNAJC9	0.565089	1.9574e-07	0.532121	2.96561e-05	0.893703	2.18811e-08	0.840891	9.0474e-07	0.857786	1.33542e-24
SRGN	-1.34531	1.96766e-07	-1.4803	3.97136e-07	-0.715816	3.3932e-06	-1.0953	0.00372193	-0.762633	1.08537e-07
TRAK2	-0.575378	1.98365e-07	-0.524848	4.30557e-05	-0.341312	0.0435689	0.467269	0.0185727	-0.489493	1.18127e-09
CELSR2	1.16784	1.99407e-07	0.779394	0.000173573	0.00873697	0.942742	0.0567517	0.598995	0.10417	0.471357
TSEN34	0.689422	2.06484e-07	0.61	7.48904e-05	0.453187	8.37537e-05	0.380971	0.00398833	0.390964	3.43346e-08
LRRN3	-1.72973	2.06493e-07	-1.29242	7.90137e-06	-1.48701	2.83573e-09	-0.479137	9.75864e-08	-2.13397	1.77454e-24
KMO	-1.04193	2.07509e-07	-0.746364	7.97638e-07	-0.840739	0.00434478	-0.753585	8.81279e-07	-1.05385	2.51942e-16
ATG7	-0.550844	2.08904e-07	-0.537576	9.09539e-06	0.27536	0.00634903	-0.281991	0.061958	-0.296611	1.96088e-05
ZNF696	0.802533	2.0939e-07	0.653636	7.27724e-05	0.390491	0.0118127	0.101321	0.247644	0.376373	7.43252e-05
EGR2	-1.18396	2.09898e-07	-0.987576	5.60796e-05	-1.16836	5.68629e-05	-0.633874	0.0014029	-1.36546	4.45939e-18
BTG2	-1.2408	2.19245e-07	-1.24848	1.39276e-06	-0.56823	0.0138926	-0.340161	0.0888603	-1.42767	4.97261e-22
SOCS2	-1.47767	2.20134e-07	-1.48788	9.86054e-08	-0.261098	0.412586	-0.33081	0.175371	-0.816703	6.35363e-07
LSG1	0.738333	2.21264e-07	0.762727	3.4528e-07	0.454663	0.000920006	-0.0473362	0.67325	0.456405	1.84677e-07
EMCN	-1.30553	2.21373e-07	-0.964848	1.08754e-05	-1.37294	1.43833e-08	-0.786672	0.000115138	-1.45787	5.32253e-22
ANXA11	-0.859956	2.22182e-07	-0.782424	9.11959e-05	-0.200092	0.0789682	-0.148791	0.387065	-0.215193	0.00679534
STEAP4	-1.89038	2.25299e-07	-1.71455	9.22465e-07	-0.00368358	0.993238	0.557579	0.0648552	-1.16465	2.56897e-07
ROR1	-1.22189	2.26625e-07	-0.92697	3.71719e-06	-0.51882	0.0235328	-0.469679	0.00368143	-0.968821	2.09336e-08
COX10	0.493244	2.27172e-07	0.463636	6.42328e-05	0.418824	7.93603e-05	-0.00986527	0.918306	0.286932	1.1983e-05
XPC	-0.569467	2.33412e-07	-0.488788	0.000187925	-0.565352	6.32508e-08	-0.292115	7.80354e-05	-0.686578	5.94641e-12
ZBTB20	-0.940622	2.33661e-07	-0.815455	0.000101502	-0.694831	0.00168549	-0.692379	0.000277493	-0.707673	3.88807e-06
NCF1	-1.77191	2.34234e-07	-1.38273	3.89687e-06	-0.694941	0.000406213	-1.15752	5.4181e-09	-1.54111	2.32251e-25
SPC24	1.01091	2.34896e-07	0.936061	8.38736e-06	-0.0743047	0.220662	-0.10356	0.176067	1.91329	5.39569e-46
RRAD	-1.71138	2.35728e-07	-1.38	1.03971e-06	-1.53544	3.77488e-06	-0.46787	0.0668714	-1.57631	1.25804e-10
MAP3K1	-0.791778	2.44315e-07	-0.720303	1.11191e-05	-0.28386	0.184917	-0.0691892	0.337204	-0.787756	7.14012e-16
LETM1	0.8686	2.45126e-07	0.46	0.000387638	0.462496	5.52101e-07	-0.117305	0.0880751	0.509127	3.78892e-10
NUP37	0.639289	2.52975e-07	0.53697	0.000179598	0.87299	1.07338e-07	0.902061	6.32542e-07	0.856059	2.10199e-24
RPS6KA1	-0.882378	2.54246e-07	-0.815455	5.19324e-05	-0.537241	3.90032e-05	-0.30571	0.00791341	-0.583145	9.88979e-13
GPX1	-0.637511	2.5671e-07	-0.636061	2.76965e-05	-0.357976	0.0249235	-0.361475	0.0371378	-0.0509215	0.604369
GNG11	-1.14916	2.6062e-07	-1.15909	3.9358e-06	-0.171227	0.559469	-0.381955	0.144436	-0.288261	0.0621095
MYD88	-0.669578	2.62033e-07	-0.762121	5.02743e-07	-0.331702	0.00586393	-0.208247	0.155423	-0.357711	2.50199e-05
CCT4	0.752289	2.63009e-07	0.59303	0.000157752	0.515461	2.88076e-06	0.651921	9.36229e-05	0.724778	3.99357e-18
MDH2	0.463311	2.68197e-07	0.460909	8.404e-06	0.671709	5.2067e-06	0.577728	0.00168878	0.736169	7.06731e-21
TMEM100	-2.04236	2.68969e-07	-1.68818	2.53266e-05	-1.62764	0.000205108	-1.1145	7.24209e-05	-2.41993	3.72563e-21
PRKAR1B	1.17731	2.69697e-07	0.747879	0.000123074	0.0775508	0.42413	0.118057	0.0897969	0.463011	0.000252771
MYCT1	-0.983422	2.71105e-07	-0.740303	7.16245e-07	-0.219908	0.00696471	-0.117355	0.0384069	-0.890559	1.08688e-12
OGDHL	1.48567	2.7171e-07	1.37394	8.46869e-07	0.393425	0.0251591	0.0726856	0.498726	1.32334	9.72354e-05
NONO	0.740711	2.73846e-07	0.470606	0.000683593	0.186165	0.0301046	0.596193	3.27985e-06	0.393401	6.78822e-08
CD19	-2.09311	2.82839e-07	-1.83515	3.33697e-06	-0.501201	0.0510722	-0.812486	1.13541e-06	-1.78455	3.33382e-17
PCF11	-0.7376	2.83761e-07	-0.777576	1.89195e-06	-0.479936	0.000125753	-0.124606	0.478367	-0.368622	2.13825e-06
NCR3	-1.19922	2.85453e-07	-0.880303	1.16151e-05	-0.0701575	0.328269	-0.241945	0.00234169	-1.75307	4.13289e-25
EPS15	-0.596889	2.8701e-07	-0.630909	1.92065e-06	-0.550796	1.18762e-06	-0.218095	0.244561	-0.389831	1.03264e-09
ATF2	0.6612	2.91322e-07	0.482424	0.000158834	-0.0138041	0.829698	0.142635	0.115046	0.149366	0.0165734
MRPS22	0.543533	2.94161e-07	0.565152	1.08895e-05	0.368722	0.00264818	0.2552	0.0378511	0.394792	1.87626e-08
CDC7	1.161	2.94504e-07	0.851212	3.98065e-06	1.26486	2.02865e-07	0.509859	0.00160691	1.08141	9.24899e-18
JMJD1C	-0.622111	2.96119e-07	-0.515152	0.000255365	-0.0499396	0.665594	0.212211	0.37081	-0.366391	1.59956e-05
CLTCL1	0.895422	2.98988e-07	0.825455	6.53816e-07	0.181578	0.0275209	-0.112634	0.265536	0.466288	0.000360474
PLOD2	1.14473	2.99628e-07	1.35364	7.38077e-07	0.961805	0.00210958	1.61253	0.000265802	1.20382	7.33855e-13
REEP5	-0.644622	3.0016e-07	-0.599091	4.51176e-05	-0.166977	0.204621	-0.0679282	0.470591	-0.322856	1.37768e-06
LMOD1	-0.990844	3.01036e-07	-0.602727	0.000131746	-1.25621	1.0315e-07	-0.761415	0.000454991	-1.29605	7.87459e-17
HSF2BP	1.14087	3.1418e-07	0.795152	3.81251e-05	0.350825	0.0118207	0.038928	0.608847	1.2317	5.08911e-17
COL14A1	-1.09049	3.14756e-07	-0.750303	1.77376e-05	-1.50835	0.000158818	-1.1572	0.00378131	-1.895	4.9665e-22
HS3ST2	-1.95507	3.21529e-07	-1.60576	4.90074e-06	-0.892611	0.00230157	-1.05474	4.75842e-07	-2.1708	3.52959e-24
RAB3B	1.46533	3.23609e-07	1.1697	8.6662e-06	0.523057	0.0260944	0.274189	0.0371027	2.03212	1.54402e-10
CASQ2	-1.41784	3.4155e-07	-1.03182	3.81449e-05	-0.459287	0.00107849	-0.554186	5.7856e-06	-2.24447	6.04698e-21
IL18RAP	-1.50158	3.43816e-07	-1.24212	4.73233e-06	-0.385706	0.0096651	-0.27052	0.00710783	-1.13217	9.54396e-14
FLAD1	0.6446	3.44816e-07	0.65303	1.54933e-05	0.974415	6.84083e-08	0.301766	0.0516874	0.844357	2.71919e-27
PDE4B	-1.37511	3.47084e-07	-1.06455	4.92869e-07	-0.449671	0.084526	-0.523329	0.02782	-0.910088	2.50594e-12
IFNGR1	-0.685889	3.47196e-07	-0.735758	4.73932e-06	-0.748088	1.71004e-09	-0.266202	0.251321	-0.665247	1.14635e-14
DIAPH2	-0.922822	3.49731e-07	-0.735455	0.000479132	-0.536469	0.00845339	-0.090148	0.429011	-0.620652	6.12926e-09
BZW2	0.640822	3.50895e-07	0.600909	6.07959e-05	0.479319	0.00138682	0.822455	5.34483e-06	0.874174	6.22387e-22
LSM5	0.643511	3.56305e-07	0.593636	6.70882e-05	0.109737	0.480705	0.130933	0.192922	0.822917	1.7951e-25
SELP	-1.01711	3.61305e-07	-0.688182	9.99521e-06	-0.641536	2.60082e-05	-0.724482	1.79214e-09	-2.01721	1.34777e-29
GJA4	-1.04607	3.64839e-07	-0.931515	1.16209e-05	-0.29048	0.00850256	-0.212041	0.0302995	-0.493898	0.000150375
CIB2	1.26004	3.75525e-07	0.93697	4.00357e-05	0.357025	0.0139698	0.0119192	0.916076	0.800032	3.47959e-07
MCOLN1	-0.763444	3.76031e-07	-0.704242	8.96667e-06	-0.228461	0.0272141	-0.394997	0.000887073	-0.392426	3.97784e-06
F13A1	-1.83076	3.79733e-07	-1.4097	4.41181e-05	-1.69369	1.03854e-07	-0.976474	0.000201854	-2.12239	1.1093e-22
LRFN4	1.2974	3.80927e-07	1.05727	2.49648e-06	0.686822	8.63876e-07	0.691737	8.55325e-06	1.23101	7.40609e-14
HSP90AB1	0.553644	3.85311e-07	0.484848	0.000108635	0.49215	0.00397132	0.415502	0.00428163	0.512581	3.5891e-09
CAST	-1.14458	3.86437e-07	-0.806061	0.000119348	-0.153707	0.171353	0.440495	0.0559938	-0.364051	8.02671e-06
HSPBP1	1.11944	3.89536e-07	0.650606	0.000229282	0.480367	1.95379e-05	0.311397	0.000255418	0.70107	1.25793e-13
C14orf132	-1.25291	3.90864e-07	-0.918182	9.16255e-05	-0.771098	0.00312324	-0.630677	0.00193497	-1.30882	7.0037e-14
CITED2	-1.12762	3.91635e-07	-1.16545	2.9446e-06	-0.429897	0.036914	-0.399312	0.177755	-1.01804	6.57137e-13
EGR1	-0.928622	3.95079e-07	-1.00636	5.56304e-06	-1.24956	0.00282941	-0.599974	0.0128409	-0.886605	2.39481e-06
UCHL5	0.853178	3.9658e-07	0.733636	0.000127894	0.106901	0.0236721	0.450141	0.000594333	0.569852	2.44264e-15
E2F6	0.532556	4.03884e-07	0.458485	0.000159702	0.568247	4.35361e-06	0.424157	0.000224152	0.50056	5.39701e-10
L2HGDH	0.843333	4.1311e-07	0.657879	0.000371963	0.283402	0.00402849	0.128725	0.0481771	0.434602	1.53892e-05
PTS	0.935556	4.13545e-07	0.818485	0.000103289	0.736608	7.6451e-06	0.757217	7.06683e-06	0.752145	9.52001e-22
DHX35	0.528244	4.14873e-07	0.440606	8.27087e-05	0.119231	0.0292995	0.0531355	0.561263	0.22844	0.00311715
ERGIC3	0.494578	4.19668e-07	0.546364	1.49334e-06	0.0274745	0.620011	-0.129372	0.0239189	0.325572	1.87681e-07
TBCE	0.531	4.19821e-07	0.563333	1.06629e-05	0.508641	0.000765577	0.345166	0.00364511	-0.210054	0.105823
COPS6	0.462444	4.26437e-07	0.405455	6.53116e-05	0.450205	0.000109787	0.705223	1.39757e-06	0.826432	3.36361e-25
RAP1A	-1.03304	4.27322e-07	-0.63303	0.000419012	-0.0277928	0.64861	-0.218632	0.186624	-0.439492	8.91197e-11
FCGR1B	-1.65876	4.28409e-07	-1.52	1.98831e-06	-1.16887	0.000382447	-1.11204	1.79923e-06	-1.22478	5.82119e-15
RALGDS	-0.543356	4.29263e-07	-0.575152	5.26746e-06	-0.389471	0.00889044	-0.148848	0.164474	-0.608015	4.11241e-10
TBRG4	0.718756	4.30213e-07	0.721212	1.13405e-06	-0.0985787	0.35909	-0.0388205	0.391329	0.885644	8.65178e-30
TEX10	0.544156	4.31563e-07	0.460909	9.3854e-05	-0.0563363	0.399432	0.0798813	0.446681	0.381142	6.09958e-07
CTSO	-1.0942	4.33261e-07	-0.931212	5.50647e-05	-0.94727	1.43672e-06	-0.550562	0.000780664	-1.12984	1.28496e-24
MAL	-1.32736	4.39424e-07	-1.15485	9.12368e-07	-1.19285	5.42239e-07	-0.767493	1.74714e-05	-1.56259	1.40775e-14
FES	-0.886156	4.47678e-07	-0.907879	5.26789e-06	-0.0809368	0.565201	-0.336529	0.000122997	-0.404177	0.000382842
MLLT11	1.75456	4.59178e-07	1.85273	1.42224e-06	1.09065	0.00581244	1.12236	0.00411232	1.56235	5.94428e-13
CCDC51	0.778022	4.60849e-07	0.697879	1.73409e-05	0.445934	0.000149714	0.141805	0.100878	0.557385	6.68234e-14
CLEC2B	-1.21422	4.72056e-07	-0.970606	2.58797e-05	-0.870069	0.00341245	-0.165172	0.533792	-0.626799	1.68052e-06
GRB7	1.40733	4.74001e-07	0.909394	0.000279754	0.464247	0.00392431	0.169	0.123333	0.113562	0.423584
CXCL2	-1.72876	4.74894e-07	-1.57879	1.20063e-06	-0.554977	0.0103939	-0.244202	0.591562	-0.673952	0.000685289
LCP2	-0.854644	4.77593e-07	-0.600303	1.14782e-05	-1.01477	0.000229596	-0.642492	0.00118788	-1.37276	1.10736e-31
TLR8	-1.77064	4.77776e-07	-1.55394	8.80204e-06	-0.647846	0.000528743	-0.447373	5.04952e-06	-2.14988	4.31408e-31
PAFAH1B3	1.08507	4.8234e-07	0.859394	0.000822013	1.08853	2.4685e-07	0.709656	0.00158579	1.18837	1.92389e-25
CAPG	-1.09307	4.87982e-07	-0.86303	8.26857e-06	-0.606308	0.00250641	-0.887434	0.000340769	-0.555947	3.86594e-07
FCER2	-0.811622	4.905e-07	-0.616061	1.27732e-05	0.0609526	0.31959	-0.0906339	0.343848	-2.72509	7.76089e-27
SPON1	-1.40607	4.93138e-07	-1.26879	7.88886e-06	-0.773317	0.00783782	-0.78622	0.00247079	-1.36601	2.11197e-15
SQLE	1.16333	4.97448e-07	0.966364	5.34076e-05	0.301422	0.0075151	0.729352	0.00349677	0.720014	3.97799e-08
KIF3C	1.1568	4.99148e-07	0.609091	9.82895e-05	0.44765	0.000198735	0.0861452	0.313668	0.903471	4.61762e-09
LDHA	0.632889	5.05094e-07	0.624545	7.80534e-06	0.421562	2.07482e-05	0.725615	5.8422e-06	0.745443	2.5752e-14
SLC7A1	0.807822	5.09169e-07	0.867879	4.18416e-06	0.274842	0.00130596	0.300063	0.0398485	0.810032	6.19244e-13
IFI30	-1.14293	5.1638e-07	-1.07394	1.80965e-05	-0.586237	0.00464177	-1.18534	1.8129e-08	-1.18944	1.51246e-11
HSP90AA1	1.10187	5.20573e-07	0.613636	0.00297621	0.288292	0.00013386	1.18262	0.000102318	0.476441	8.54811e-07
C17orf80	1.0064	5.23119e-07	0.744848	2.59815e-05	0.323718	0.0220584	0.0280453	0.693894	0.232443	0.00222976
SERPINB5	2.66682	5.28988e-07	2.72303	3.52452e-07	0.0233005	0.597348	0.39441	0.35051	2.79085	8.14714e-10
GLIPR1	-1.43184	5.40937e-07	-1.33788	1.08669e-06	-0.976221	4.61818e-06	-0.0765923	0.657406	-0.887627	2.6829e-13
PPP3CB	-0.579578	5.42191e-07	-0.615455	7.36007e-07	-0.446361	0.00170826	-0.179147	0.273734	-0.142571	0.0302033
RANBP1	1.02193	5.52416e-07	0.869697	0.000212424	0.405446	0.000165675	0.33815	0.00228605	1.11084	2.73182e-36
COQ3	0.707956	5.55906e-07	0.786061	4.95484e-07	0.415172	0.000417568	-0.0369997	0.619904	0.737113	4.27923e-17
PAPSS2	-1.09364	5.57245e-07	-1.03576	3.0772e-06	-0.441352	0.0285643	-0.24392	0.262652	-0.808446	1.52142e-09
LRP4	1.74222	5.63681e-07	1.42182	1.53056e-05	1.07364	0.00199492	-0.155681	0.116928	0.264221	0.20972
ATP8B1	1.08302	5.78876e-07	0.809394	6.80655e-05	-0.35642	0.127611	-0.130454	0.504274	0.139289	0.279424
TRPC6	-1.28669	5.85005e-07	-0.957273	7.52195e-06	-0.731722	0.047643	-0.296483	0.000125024	-1.28099	1.7484e-10
HOXB8	2.42338	6.0404e-07	2.02424	1.14715e-05	-0.0137233	0.789992	-0.184758	0.0177942	0.902955	0.0154064
NR1H3	-0.848356	6.19449e-07	-0.842424	1.89083e-05	-0.280966	0.0874565	-0.576061	2.47247e-05	-0.582274	3.49502e-09
ACACB	-0.968444	6.27779e-07	-0.744848	0.000426787	-0.0435644	0.531674	-0.125497	0.00698013	-0.900557	1.80526e-11
PLEKHG6	1.28191	6.35423e-07	0.873939	6.07832e-05	0.466447	0.00174265	0.0475223	0.652486	0.521746	0.00347638
BOP1	0.893133	6.48561e-07	0.899697	9.90015e-06	1.10587	2.55059e-06	1.09615	6.43649e-08	1.2383	7.62441e-28
CYC1	0.631089	6.5301e-07	0.63697	1.43039e-05	0.726611	0.000101177	0.823569	7.32172e-07	1.02253	4.76037e-29
FOXF1	-1.28011	6.5558e-07	-0.758788	0.00100487	-1.07638	5.1757e-06	-0.98155	6.5536e-06	-1.22433	1.59788e-17
POLR2D	0.674956	6.6499e-07	0.479394	0.00136526	0.721799	1.57857e-07	0.287906	0.0190886	0.411611	2.16635e-08
LAT	-1.01224	6.65621e-07	-0.856061	2.21209e-05	-0.252425	0.209445	-0.0992697	0.345975	-1.121	1.89781e-09
ZNF544	0.641822	6.70157e-07	0.595758	0.000282616	0.287056	0.0599782	0.379908	0.000754003	0.350906	0.000310565
CALU	0.767822	6.75108e-07	0.82303	1.69591e-06	0.713607	4.60365e-05	0.968802	7.64395e-07	0.657075	8.71988e-11
RHOG	-0.631511	6.82673e-07	-0.601818	5.88366e-05	-0.378679	0.000753806	-0.234677	0.0427308	-0.319696	9.40331e-06
DLC1	-1.65451	6.87416e-07	-1.46636	8.21029e-05	-1.3312	3.19412e-06	-0.750801	0.0145325	-1.71477	3.61288e-23
POLR3D	0.807111	6.93853e-07	0.474242	0.000364073	0.249874	0.0249701	0.226534	0.0435599	0.29872	6.14662e-05
CD86	-0.624311	7.0034e-07	-0.658182	6.94215e-08	-0.462352	0.00747614	-0.340272	0.000251458	-1.29141	9.27602e-26
LSAMP	-1.02996	7.14424e-07	-0.649697	0.00119372	-0.186713	0.067474	-0.327991	0.000563916	-1.7975	2.1423e-27
CKS2	1.22198	7.1664e-07	0.931818	0.000732997	1.31253	1.6783e-08	1.4237	1.26919e-07	1.45471	1.68485e-32
PRCC	0.671178	7.17092e-07	0.640606	7.23913e-05	0.737806	2.97816e-07	0.0829032	0.604326	0.525132	7.39797e-14
NINJ2	-1.30384	7.23486e-07	-1.30424	3.82205e-08	-0.81635	0.00212241	-0.222976	0.334139	-0.896786	4.82789e-10
GRWD1	0.474644	7.27639e-07	0.498182	1.48754e-06	0.163879	0.0836352	0.209847	0.0377762	0.398192	3.71322e-08
NR2F1	-1.46229	7.31433e-07	-0.90303	0.0010682	-0.846568	0.000137998	-0.597692	0.0281426	-0.861427	6.6047e-09
COQ9	0.525511	7.34147e-07	0.533636	2.81561e-06	0.25558	0.0124026	0.35733	0.00467963	0.403994	1.4741e-08
SEMA4D	-0.6568	7.35637e-07	-0.729091	2.32348e-06	-0.403021	0.0106337	-0.521855	0.0019498	-0.731168	4.82582e-16
CNOT3	0.744822	7.59354e-07	0.761212	2.4268e-06	0.400623	0.00460165	0.709163	1.75712e-05	0.296002	0.000642561
RASGRF1	-1.07216	7.64951e-07	-0.999091	8.0277e-07	-0.500726	0.000138629	-0.536989	3.43241e-06	-2.94629	1.35958e-27
CD302	-1.28582	7.75017e-07	-1.32939	1.87948e-06	-1.22556	7.39738e-06	-1.06757	0.00339346	-1.73299	2.55046e-25
IGF2BP3	2.11704	7.76385e-07	2.01212	2.70304e-06	-0.0101421	0.826095	0.849034	0.0453434	1.88303	1.87128e-09
PSMB4	0.459489	7.78452e-07	0.353939	0.000532074	0.639427	3.78337e-08	0.458945	0.00118154	0.662004	4.76613e-23
POFUT1	0.5748	7.824e-07	0.574242	5.62218e-06	0.149286	0.0114951	-0.0773986	0.224171	0.478035	2.54804e-08
PRND	-1.80284	7.83087e-07	-1.38394	4.45027e-05	-0.1881	0.134314	-0.198988	0.101992	-1.10869	0.000135884
GTPBP4	0.630244	7.84127e-07	0.608788	1.54079e-05	0.00741693	0.948192	0.0805685	0.223325	0.779443	7.64711e-21
ZNF671	-0.885933	7.86415e-07	-0.887273	6.95057e-07	-0.426899	0.000117673	-0.173731	0.0747413	-1.2255	8.53165e-23
TNFSF13	-1.19064	7.90845e-07	-0.821818	5.31874e-05	-0.996277	2.596e-09	-0.899173	1.6306e-05	-0.966115	6.63844e-17
C1orf21	-1.25842	8.00183e-07	-1.06758	5.81457e-06	-0.50863	0.005005	-0.336207	0.000162335	-1.15206	4.62259e-15
CLNS1A	0.558044	8.09781e-07	0.444545	0.000687144	0.498897	0.00063178	0.508713	0.00132507	0.464911	5.91933e-11
BIK	1.48704	8.14219e-07	1.14364	0.000100251	0.96096	0.00133075	0.656283	0.0136049	1.01372	1.50048e-09
NUDT1	0.826244	8.25277e-07	0.498182	0.000339379	0.900721	2.77843e-06	0.340092	0.020159	1.05205	2.44971e-30
PSMB10	-0.585911	8.27415e-07	-0.554848	3.55294e-05	-0.430564	0.0281603	-0.559003	0.0146511	-0.496908	1.51174e-05
HBEGF	-1.0942	8.28188e-07	-0.941818	7.14426e-05	-0.353558	0.283232	-0.407237	0.0877821	-0.68388	1.09902e-05
PSMC3IP	0.809156	8.38357e-07	0.591818	4.01259e-05	0.503895	2.82962e-07	0.145501	0.0281067	1.12495	1.33944e-23
ARPC1A	0.525778	8.57347e-07	0.505758	2.8185e-05	0.445539	0.00148273	0.68848	0.000637909	0.9169	3.52098e-22
APOD	-1.82636	8.63578e-07	-1.44697	0.000332355	-1.5782	0.000934467	-1.03127	0.00229761	-1.86716	1.6764e-11
PLAC8	-1.71378	8.65043e-07	-1.15364	0.00193082	-1.39611	0.000605272	-0.880007	0.0131108	-1.54515	1.45954e-12
SCNM1	0.588356	8.71177e-07	0.411212	0.000890097	0.227747	0.0214172	-0.0591043	0.590481	0.624291	2.15687e-20
ZSWIM1	0.543311	8.78492e-07	0.606364	3.26321e-06	0.103702	0.0384786	-0.0193752	0.823808	0.296074	2.38892e-05
GTF2H3	0.788178	8.83327e-07	0.56303	0.000362633	-0.109128	0.326257	0.181959	0.115846	0.431508	8.94049e-09
HUWE1	0.644022	8.8654e-07	0.554545	5.55498e-05	-0.153596	0.000223413	-0.10072	0.10842	0.055087	0.593426
PPP2R1B	0.956044	8.91868e-07	0.605455	0.00030397	1.09309	3.14816e-07	0.32297	0.0458512	0.59426	2.51767e-09
TOMM34	0.563333	9.03114e-07	0.538182	4.52012e-05	0.411587	0.000400982	0.241382	0.0746567	0.567289	5.71485e-11
RFC3	1.26522	9.04372e-07	0.745758	0.000310569	1.16665	4.41989e-10	0.600697	0.000915813	1.15967	7.66973e-26
NLE1	0.771556	9.10815e-07	0.432121	0.000432734	0.319447	0.00341477	-0.195656	0.00746432	0.718703	1.86212e-18
PKP4	0.8138	9.2096e-07	0.49	0.000179706	0.439097	0.00653311	0.301039	0.0674195	0.167082	0.0425502
RCE1	0.619333	9.25245e-07	0.665758	5.35537e-07	0.0469919	0.45188	-0.0902115	0.364049	0.542423	1.0667e-13
RAB31	-0.783067	9.29891e-07	-0.667273	0.000118346	-0.339615	0.0649643	-0.0512347	0.835219	-0.365991	0.00204721
REM1	-0.890622	9.39835e-07	-0.592121	9.25515e-05	-0.147763	0.141013	-0.113991	0.149381	-1.19692	9.33965e-16
EZH2	1.06287	9.52675e-07	0.812424	1.42959e-05	1.67216	5.15779e-11	0.714574	4.97381e-06	1.18425	8.90602e-23
GMNN	1.28031	9.65425e-07	1.0397	1.16525e-05	1.19082	1.69852e-08	1.01355	2.25967e-06	1.16682	3.50755e-28
LGALS3	-1.18682	9.7344e-07	-0.913636	0.000193214	-0.386024	0.0158642	-0.215481	0.266325	-0.498343	9.11206e-06
MBP	-0.699422	9.74565e-07	-0.871515	2.54885e-07	-0.778579	2.16016e-06	-0.0529982	0.406045	-0.588245	1.01095e-07
PROS1	-0.892	9.74933e-07	-0.635758	0.00185335	-0.250377	0.127123	-0.690502	0.0383625	-0.862413	1.92948e-09
SLC35A2	0.794422	9.8529e-07	0.753333	5.42055e-06	0.708349	3.81053e-06	0.123509	0.368431	0.49258	5.57205e-08
KCNMB1	-1.02667	9.89986e-07	-0.932121	3.86316e-06	-0.160877	0.0106492	-0.430436	0.0171137	-0.986393	8.63157e-12
ANKRD55	-0.625622	9.99016e-07	-0.656667	8.06814e-07	-0.330934	0.00287095	-0.270421	0.000335214	-1.8473	4.51038e-22
NMB	1.28098	1.00691e-06	1.07424	6.23672e-05	0.408539	0.0193586	0.118836	0.429106	0.971646	2.5264e-11
LIG1	0.728978	1.01532e-06	0.573333	8.91773e-05	0.379064	0.000518924	0.149679	0.0622199	0.597359	1.73668e-10
MSI1	0.906689	1.0266e-06	0.757576	1.57146e-06	0.157078	0.0268789	0.155708	0.0275945	1.5	1.0008e-06
NTNG1	-1.05716	1.04642e-06	-0.877273	2.71712e-05	-0.107239	0.0485216	-0.228285	0.0443642	-1.87622	2.42462e-09
MTMR2	0.548178	1.06828e-06	0.479091	2.69424e-05	0.603902	9.9265e-05	0.56553	0.0001416	0.501875	1.01727e-09
SAC3D1	0.772756	1.07289e-06	0.81303	1.22365e-05	0.601426	3.49943e-06	0.940036	1.08182e-05	0.918777	1.13714e-21
CD207	-1.29293	1.0746e-06	-1.20152	6.66853e-07	-1.72959	2.91408e-05	-0.332875	0.0468124	-3.07111	3.92732e-19
HOXC13	1.23371	1.078e-06	0.829394	0.000194791	0.0765353	0.47611	-0.0652942	0.428213	0.574097	0.207484
TAF4	0.648533	1.08141e-06	0.540303	6.26043e-05	0.160172	0.0305454	0.122328	0.0752105	0.408871	1.55847e-06
MLF2	0.711956	1.08813e-06	0.806364	4.88497e-06	0.452854	0.00121333	0.718821	4.23152e-06	0.69273	6.09446e-18
YARS2	0.477933	1.10269e-06	0.467576	6.48166e-05	0.492802	0.000302596	0.388595	0.00230829	0.730113	2.89065e-17
SLC6A4	-1.32131	1.11332e-06	-1.10606	1.36283e-05	-0.42317	0.00104627	-0.290057	0.00405288	-2.26842	7.30149e-13
CCND2	-1.06236	1.11514e-06	-0.855455	0.000490733	-0.364545	0.149348	-0.204705	0.108641	-1.27278	2.23105e-20
NIF3L1	0.4252	1.12061e-06	0.440909	5.30945e-05	0.59424	1.37191e-05	0.470177	0.000350305	0.568198	1.81476e-16
NAGK	-0.529533	1.14356e-06	-0.441212	0.000446854	-0.199734	0.117198	-0.388075	0.000120018	-0.294071	1.293e-05
HBA1	-1.76298	1.15619e-06	-1.81667	1.77647e-05	-1.25277	0.00169429	-0.951901	0.0571222	-0.751608	0.00160174
TOX	-1.21169	1.17533e-06	-0.744545	0.000365047	-0.405164	0.19576	-0.0431096	0.806054	-1.13848	3.64278e-10
CTSW	-1.24862	1.18021e-06	-0.917576	4.22993e-05	-0.512842	0.0174928	-0.814673	1.15413e-05	-1.12388	1.56614e-10
MAP3K8	-1.10276	1.18635e-06	-0.965152	9.12488e-06	-0.49551	0.0329347	0.115955	0.362356	-0.556075	2.12253e-08
GPNMB	-1.43296	1.19491e-06	-1.35818	1.87715e-05	-0.737453	0.0396348	-1.78364	2.57754e-07	-1.68735	2.4488e-25
TXK	-0.7042	1.20435e-06	-0.565455	3.14202e-05	-0.562721	1.21753e-05	-0.249869	0.000110878	-1.29578	1.54739e-19
AOAH	-1.18851	1.21151e-06	-1.01727	1.62316e-06	-0.574523	0.00737277	-0.643981	1.27567e-07	-1.63724	2.03024e-27
MTX1	0.616022	1.21602e-06	0.577879	6.5971e-05	0.940667	2.91758e-10	0.648594	3.62809e-05	0.682884	3.47554e-22
LMCD1	-0.866333	1.2184e-06	-0.697576	0.000370484	-0.967061	7.23353e-06	-0.6675	0.00295758	-0.614521	7.48415e-09
TOMM40	0.605444	1.22399e-06	0.568485	7.03051e-05	0.566191	3.86408e-06	0.774839	1.26286e-07	1.00028	3.55291e-28
PWP1	0.431244	1.23916e-06	0.398182	9.76223e-05	0.36735	0.00151435	0.420618	0.00910289	0.551114	1.28998e-18
MTX2	0.633356	1.23965e-06	0.522727	0.000740847	0.320931	0.00738475	0.749664	1.79135e-05	0.514948	2.9852e-14
ARHGEF2	-0.639556	1.24514e-06	-0.622727	7.8745e-05	-0.0414223	0.733752	0.152299	0.15329	-0.483776	6.05365e-06
MKS1	0.698578	1.2705e-06	0.534848	5.12392e-05	0.239787	0.00165302	0.0572853	0.339604	0.19064	0.0126376
TLN1	-0.605533	1.27251e-06	-0.632727	1.73733e-05	-0.16885	0.3265	-0.00771452	0.95198	-0.460863	5.00281e-07
VDAC1	0.496756	1.27689e-06	0.486364	1.75539e-05	0.222782	0.0634577	0.523264	0.00189856	0.539848	4.1058e-12
CCR1	-1.23849	1.28413e-06	-1.10121	2.21291e-06	-0.810949	0.0017077	-0.649525	0.000581598	-1.33094	1.05435e-21
NFIX	-1.42311	1.28584e-06	-1.31939	0.000175573	-0.126243	0.0137752	-0.0437298	0.589793	-1.638	4.37199e-23
BHLHB9	0.912222	1.30353e-06	0.708788	5.8326e-05	0.207268	0.311027	-0.16939	0.120247	-0.339421	0.0296419
LRRC32	-1.11153	1.3125e-06	-0.852121	0.00117359	-0.513411	0.00249428	-0.51004	9.06608e-05	-0.655946	1.38713e-07
POLA2	0.695289	1.33325e-06	0.611212	0.000119773	0.547412	7.5188e-06	0.29633	0.00709321	0.834464	2.21666e-19
EDNRA	-0.865578	1.33715e-06	-0.676667	0.000128597	-0.805445	0.000788542	0.143364	0.427519	-0.571581	0.000158248
PSMD2	0.560667	1.35899e-06	0.670303	3.17942e-06	0.692108	7.19627e-08	0.452743	0.000986439	0.644676	9.85331e-13
AXL	-0.918089	1.36248e-06	-0.730303	0.000595492	-0.15842	0.22566	-0.205168	0.042714	-0.797101	6.00958e-08
FXYD5	-1.07109	1.3738e-06	-1.10788	1.87294e-05	-0.203632	0.447128	-0.505823	0.0391036	-0.414111	0.00290624
ITGB7	-1.13091	1.39845e-06	-0.953636	5.74432e-05	-0.230976	0.0862412	-0.249339	0.0297782	-1.43313	1.19916e-24
MAPK10	-1.29382	1.41598e-06	-1.1397	3.17506e-06	-0.78413	2.01991e-06	-0.485345	4.25408e-06	-1.83491	3.35886e-24
HDAC1	0.5472	1.41842e-06	0.460303	0.000302774	0.506358	1.99846e-05	0.507842	0.00012577	0.369012	2.46224e-07
METTL7A	-1.42513	1.43257e-06	-0.901515	0.00016718	-1.3657	6.65562e-07	-2.06529	1.15336e-11	-1.52583	4.8073e-30
MAP1LC3C	-0.970067	1.46498e-06	-0.643333	7.08728e-05	-0.747895	0.00138829	-0.231657	0.0195405	-2.17432	1.34447e-17
WDR62	0.982022	1.47956e-06	0.621515	0.000204206	-0.0103901	0.800042	0.26872	0.0114589	1.27396	3.00152e-17
SLAMF8	-1.36562	1.48022e-06	-1.20455	8.93072e-06	-0.7947	0.00226041	-0.577049	5.84232e-05	-1.55945	2.02299e-21
ITGA9	-1.04602	1.54135e-06	-0.786061	5.24382e-05	0.0420012	0.269547	-0.353035	0.000263819	-1.62058	9.05659e-22
NOC4L	0.961	1.55753e-06	0.443939	0.00704884	0.52442	5.0165e-07	0.103328	0.289256	0.730906	6.31298e-16
IPPK	0.881511	1.56788e-06	0.510909	0.000646027	0.323121	0.000120849	0.179038	0.0149079	0.189516	0.0525156
MGAT1	-0.525956	1.57953e-06	-0.480606	0.000248134	-0.292446	0.019289	-0.462275	3.36086e-06	-0.411442	4.10569e-09
CCT3	0.786044	1.59119e-06	0.856667	3.14326e-07	0.902862	1.30026e-10	0.801124	3.8729e-07	0.947117	4.2571e-30
CCL2	-1.44804	1.59638e-06	-1.38818	3.32906e-05	-0.728689	0.0143757	-0.290941	0.369801	-0.71443	1.25325e-06
ZNF232	0.690311	1.61341e-06	0.288485	0.017792	0.643125	7.91161e-05	0.290766	0.0506857	0.311193	0.000441327
BLM	0.954689	1.62093e-06	0.747273	1.53779e-05	1.07659	6.47181e-09	0.0820405	0.390869	1.15129	1.07692e-20
CMKLR1	-1.25349	1.62693e-06	-1.00394	1.42366e-05	-0.384559	0.00958749	-0.367295	0.00010121	-1.71852	2.20106e-28
VPREB3	-1.86089	1.66632e-06	-1.56394	3.06205e-05	-0.438391	0.143277	-0.407557	0.00103312	-1.19349	6.55255e-09
PSMD7	0.654489	1.67774e-06	0.585152	9.10428e-05	0.391376	0.00336843	0.647167	5.71185e-05	0.403214	3.4935e-07
CD226	-0.7412	1.68744e-06	-0.603333	2.91367e-05	-0.319976	0.00262002	-0.0983427	0.0732207	-1.54389	4.98805e-33
CSDC2	-0.979644	1.69014e-06	-0.56	0.00102897	-0.230985	0.0277581	-0.141028	0.108809	-0.952924	5.24677e-08
SOX17	-1.20287	1.75829e-06	-0.888788	8.54721e-05	-0.300782	0.0178264	-0.377064	0.000534587	-0.715467	3.86579e-06
STAU1	0.378111	1.77425e-06	0.324242	0.000179513	0.301344	5.97152e-05	0.448213	0.00056212	0.308284	2.59409e-05
GNG4	2.23551	1.81284e-06	1.70545	8.25026e-05	1.15333	4.52449e-05	0.14941	0.397527	2.43897	2.66549e-14
IL2RB	-1.32136	1.82898e-06	-1.10152	4.07209e-05	-0.344446	0.152977	-0.637133	3.44938e-05	-1.0194	5.2451e-12
BUB1B	0.811644	1.83417e-06	0.54	4.4276e-05	2.16681	4.5405e-13	1.19331	4.05474e-06	1.94071	2.56572e-37
RFX5	-0.561422	1.83571e-06	-0.698788	7.22244e-08	-0.35981	0.0083331	-0.136624	0.370529	-0.389067	8.44583e-07
CEP250	0.732422	1.85285e-06	0.433636	0.00133108	0.34163	4.7289e-06	-0.0378277	0.667357	0.170836	0.122245
JMJD4	0.7466	1.86528e-06	0.619697	0.000148773	0.447576	3.89873e-05	0.0101332	0.920468	0.500691	4.04558e-13
IL2RG	-0.966622	1.90067e-06	-0.592424	0.00151963	-0.581793	0.041047	-1.19591	1.48414e-07	-1.27313	3.36726e-18
ENTPD1	-0.928089	1.90696e-06	-0.834242	3.32812e-05	-0.645214	0.00590207	-0.744426	1.87345e-06	-0.736311	6.04987e-21
KCMF1	0.773422	1.92329e-06	0.480606	0.000394729	0.445633	4.45751e-06	0.560361	0.000292173	0.509205	1.22794e-16
CD79B	-1.71622	1.93338e-06	-1.48091	1.03453e-06	0.203324	0.000646989	-0.540062	0.000114088	-1.57196	2.20413e-20
LGMN	-0.820711	1.93781e-06	-0.853636	2.02315e-05	-0.326329	0.0275358	-0.406757	0.0188997	-0.64007	2.3526e-11
NDUFA9	0.435133	1.94316e-06	0.463939	1.44788e-05	0.529295	0.00117667	0.345244	0.0132553	0.617635	3.77227e-17
ITGA4	-0.968444	1.96485e-06	-0.808485	4.15554e-07	-0.851728	0.000169557	-0.144773	0.0463431	-1.62424	7.03338e-35
MSN	-0.755422	1.9891e-06	-0.615152	0.000187649	-0.584363	0.00190333	-0.0452769	0.845519	-0.732684	4.28715e-09
PTPRM	-0.915378	1.99414e-06	-0.827879	3.47335e-05	-0.712515	0.00112244	-0.177579	0.255577	-0.79124	2.31317e-09
FPR1	-1.50344	2.00418e-06	-1.38848	1.4092e-05	0.0313864	0.616559	0.00915125	0.854388	-1.27323	1.10836e-13
FXR1	0.556533	2.02604e-06	0.695758	1.7669e-06	0.311068	0.0315793	0.71015	0.000202597	0.471566	8.06702e-09
SIGLEC9	-0.799044	2.02616e-06	-0.530606	7.38356e-05	-0.266297	0.0277796	-0.377224	0.000904284	-1.4943	8.47954e-26
ARFGEF2	0.699356	2.03067e-06	0.544242	0.000221719	0.00275115	0.960887	-0.0924082	0.144966	0.0686275	0.398026
YEATS2	0.521956	2.03582e-06	0.624848	3.62406e-06	0.14072	0.0462317	0.207248	0.167779	0.404284	8.58047e-05
DENND1A	1.18029	2.05709e-06	0.796061	5.19022e-05	0.866653	0.000745689	0.299498	0.0840188	0.256259	0.00808352
SHMT2	0.694778	2.08566e-06	0.664545	0.000187231	0.553723	0.00445884	0.196681	0.29013	1.02852	9.98391e-27
PRPF19	0.585222	2.13606e-06	0.634242	5.04297e-06	0.737544	1.12588e-08	0.403156	0.00077752	0.587259	3.55408e-15
FKBP3	0.812911	2.15535e-06	0.562121	0.000335134	0.517066	0.00285699	1.17439	3.00699e-06	0.572522	1.39948e-11
TP53BP1	0.549267	2.20783e-06	0.54697	1.48498e-05	0.163652	0.00696763	0.0753045	0.276289	0.0107553	0.916711
NXPH4	1.00462	2.21692e-06	0.764848	0.000117967	0.167651	0.0820778	0.0552821	0.59822	1.54286	6.77477e-08
MAFB	-1.15867	2.2308e-06	-1.04879	4.21385e-05	-1.05809	2.25979e-05	-1.05158	0.000145757	-1.09441	5.3934e-17
ABCA1	-0.722156	2.23335e-06	-0.652424	4.64529e-05	-0.107936	0.0818386	-0.026417	0.889796	-0.860839	1.83276e-11
KCTD3	0.872067	2.24221e-06	0.978788	1.68468e-06	0.842726	1.22708e-05	0.399457	0.0050855	0.575281	6.54498e-07
CST7	-1.29893	2.25119e-06	-0.860606	0.0021925	-0.634344	0.0136595	-0.587797	0.00731507	-0.992864	1.19453e-10
PTPN7	-1.17884	2.26137e-06	-0.911212	0.000103407	-0.119693	0.0899231	-0.726467	7.47963e-08	-1.3362	1.30583e-26
SMG5	0.573111	2.26246e-06	0.53697	0.00013774	0.496597	9.65779e-06	0.213348	0.0726307	0.447437	2.39095e-07
GLRX5	0.437933	2.3241e-06	0.40697	0.000278447	0.330376	0.00152025	0.507001	3.85533e-05	0.565513	4.39007e-15
NDST2	-0.508178	2.33236e-06	-0.541515	1.2223e-05	0.0927504	0.422098	-0.311874	0.000628131	-1.02499	2.48487e-12
AZI2	-0.723422	2.35034e-06	-0.599091	7.3974e-05	-0.361511	0.000121535	-0.0418414	0.514481	0.0229552	0.727529
DGUOK	0.609178	2.35296e-06	0.279394	0.00811315	0.725673	2.09168e-05	0.23099	0.104534	0.605792	8.95131e-26
RPL13	1.1598	2.36184e-06	0.760303	0.000803454	-0.0205742	0.786685	0.0762408	0.572957	0.336757	7.92403e-05
CEP72	1.01011	2.3884e-06	0.53697	0.00307535	0.528971	0.00733912	-0.0277918	0.726998	0.707904	5.25301e-10
SLC7A5	1.48822	2.39241e-06	1.4497	2.13479e-06	1.41509	1.62218e-05	1.01949	0.00050605	1.7348	8.38085e-24
MPP1	-0.8416	2.39647e-06	-0.926667	1.66429e-06	-0.539986	0.0106529	-0.473762	0.0001048	-0.903467	2.64916e-14
POLA1	0.6714	2.40578e-06	0.586364	0.000103071	0.534275	0.00122458	0.233437	0.0470534	0.261679	0.00725155
GNGT1	1.47049	2.41599e-06	1.05636	3.03931e-05	0.147569	0.402764	0.11843	0.0210392	1.42605	4.97941e-05
PPP1R14B	0.729711	2.42309e-06	0.628485	0.000633272	0.756578	3.88204e-05	0.943549	1.08441e-06	1.23629	5.70852e-36
RPS6KC1	0.523111	2.45927e-06	0.393333	0.000209578	0.471455	0.000646322	0.543162	0.000233312	0.266026	0.00109084
EPAS1	-0.97	2.46976e-06	-1.05667	4.29139e-06	-0.399313	0.0417671	-0.784769	0.00324008	-0.449625	0.000115058
MYO9B	-0.709533	2.50831e-06	-0.695758	5.55492e-05	-0.0362482	0.673898	-0.148845	0.0614525	-0.500977	2.04669e-08
PLEKHO1	-0.853111	2.51581e-06	-0.756061	4.19607e-05	-0.353643	0.0528905	-0.520965	0.00421502	-0.386742	0.000158164
FADS2	0.963244	2.53294e-06	0.575758	0.000215925	0.541492	0.00133782	0.231244	0.276938	0.813158	4.30417e-06
KIF1A	2.89211	2.5512e-06	3.18333	2.01156e-07	0.114017	0.269442	0.163168	0.539337	1.7514	0.000848264
CANT1	0.623978	2.55602e-06	0.57697	0.000224429	0.465307	0.000186135	0.356037	0.0211873	0.270003	0.00420763
AHNAK	-0.886956	2.57685e-06	-0.742121	0.00139162	-0.873804	0.000249088	-0.532043	0.011107	-1.16654	2.19682e-12
DLX5	1.68327	2.59216e-06	1.50576	3.12617e-05	0.311573	0.131056	-0.130138	0.153079	0.854569	0.000582754
ADCY9	-1.06187	2.60957e-06	-0.950303	5.02306e-05	-0.688503	0.000340363	-0.92143	0.000649071	-1.00452	9.09713e-14
CKAP5	0.771578	2.62516e-06	0.477879	0.000207602	1.07543	9.06111e-12	0.458457	0.00011205	0.508473	2.68123e-07
PTHLH	1.75053	2.62778e-06	1.28788	0.000369716	0.566449	0.0168413	-0.215088	0.182969	1.50975	4.31461e-09
PPFIA1	0.871267	2.651e-06	0.672727	0.000667712	0.404627	1.17887e-05	0.348123	0.00264039	0.125987	0.0857219
ZFP64	1.02271	2.68346e-06	0.809697	3.61539e-05	0.507452	1.40634e-07	0.224045	0.109088	0.424094	7.39974e-08
RPRM	1.97838	2.72311e-06	1.89152	5.46857e-06	0.479293	0.063489	0.0298882	0.784786	0.103392	0.743182
E2F8	0.524867	2.7308e-06	0.381515	0.000773173	1.92061	1.24061e-12	0.359754	5.82769e-05	1.40824	1.91516e-21
SESN1	-0.808022	2.76876e-06	-0.707273	0.000434455	-0.925552	9.42506e-06	-0.910105	1.20847e-07	-1.03803	4.22013e-25
PDCD5	0.678133	2.78437e-06	0.689091	0.000142821	0.909675	1.72506e-08	0.570362	0.000122171	0.853357	5.36242e-31
MYOM2	-1.23856	2.82318e-06	-0.978182	2.54866e-05	-0.11909	0.34906	-0.184622	0.00582303	-0.986966	6.18957e-08
BCS1L	0.4616	2.84831e-06	0.426667	9.69053e-05	0.423614	0.000844197	0.239148	0.00683486	0.405604	2.53429e-10
CSTF2	0.709022	2.86068e-06	0.501515	0.000818113	0.638353	1.06142e-05	0.296617	0.00382317	0.436375	1.35875e-08
PLK1	0.825	2.87111e-06	0.636667	0.000165702	1.53861	3.09394e-11	0.370164	0.00286428	1.93376	4.01453e-41
CLEC5A	-1.14129	2.87576e-06	-0.98	1.88876e-05	-0.998342	0.00780448	0.12495	0.324679	-1.31063	3.31082e-13
NCF4	-0.916156	2.88092e-06	-0.607879	0.00053143	-0.885158	8.49658e-06	-0.961552	5.28733e-08	-1.34991	1.3182e-29
FAM20B	0.505689	2.9622e-06	0.516667	2.81539e-05	0.498714	2.8712e-05	0.510055	0.00129346	0.197046	0.010444
SYT1	1.44796	2.97355e-06	1.07394	0.000271857	0.525568	0.0221345	0.220662	0.143858	0.723121	0.00739941
DPP4	-1.48013	3.02315e-06	-1.19758	2.25994e-05	-1.24683	0.00295994	-0.456246	0.0891198	-1.69673	8.12e-11
LARP6	1.47476	3.03163e-06	1.20364	3.68215e-05	-0.00790496	0.973071	-0.0612034	0.678457	0.398658	0.0106778
RPA3	0.752222	3.07577e-06	0.716364	0.000202962	0.825086	7.83386e-07	0.724928	2.64398e-06	0.722171	3.71424e-16
SNRPD1	0.946533	3.08222e-06	0.853333	2.11318e-06	1.01319	1.13751e-08	1.24062	3.82107e-09	1.00908	4.05454e-35
AP1S1	0.622756	3.10468e-06	0.607879	0.000123694	0.589554	0.000134304	0.255805	0.0393261	0.623752	9.76286e-12
SRPK1	0.566356	3.13727e-06	0.375152	0.00559858	0.766619	3.04344e-07	-0.0311369	0.738294	0.674453	3.61199e-13
CDK5R1	1.12749	3.18224e-06	1.0203	2.23814e-05	1.0424	1.63243e-05	0.0793176	0.168417	0.575156	0.000102251
SLC39A14	0.912822	3.20821e-06	0.867576	1.88273e-05	-0.0744753	0.119749	0.561916	0.0320659	0.49464	2.26658e-05
THNSL1	0.857089	3.35812e-06	0.555758	0.000954638	0.495054	0.00695546	0.0174009	0.684772	0.29503	0.00122167
ARHGAP22	-0.830622	3.36133e-06	-0.466364	0.00541761	0.0316247	0.679131	-0.165075	0.0601997	-0.382421	0.00363796
IFI44	-1.04996	3.43149e-06	-1.09576	4.54385e-05	-0.342587	0.296667	0.209543	0.121129	-0.429459	0.0151113
MSR1	-1.17629	3.45755e-06	-0.961818	4.98474e-06	0.0291432	0.886994	-0.11548	0.0888201	-1.67916	5.37971e-24
CCL5	-1.3888	3.56177e-06	-1.33152	6.16698e-05	-1.1494	0.00120658	-1.22926	0.000689627	-0.954588	3.25672e-09
TFAM	0.496133	3.56517e-06	0.441212	0.000168421	0.66985	5.76749e-05	0.866076	1.72312e-08	0.459976	1.24378e-07
RAE1	0.930267	3.56867e-06	0.494545	0.00168004	0.507139	5.20058e-06	0.559155	0.000677862	0.619221	2.89908e-14
SIDT1	-1.17267	3.60146e-06	-0.798182	0.000131614	-0.474558	0.0192968	-0.376478	0.0190492	-0.912013	4.79922e-09
CCL13	-1.61787	3.60918e-06	-1.45061	7.99747e-05	-1.40121	4.27855e-05	-0.325761	0.154544	-1.83878	4.35784e-15
NINJ1	-0.586289	3.62716e-06	-0.629394	2.97194e-06	-0.50224	2.1788e-05	-0.186771	0.110939	-0.340668	0.000341708
TSR1	0.597089	3.63949e-06	0.369091	0.00473964	-0.361473	0.00739883	0.0228189	0.885577	0.517405	2.82178e-10
CDC34	0.666067	3.65956e-06	0.589697	0.000233036	0.527626	0.00023163	0.392128	0.0110122	0.699977	1.36783e-16
NRAS	0.4912	3.66366e-06	0.47303	8.04445e-05	0.905242	6.24369e-07	0.932273	0.000314795	0.463036	1.1625e-07
STARD13	-0.969867	3.68137e-06	-0.70303	0.000597775	-0.723088	1.15343e-06	-0.232862	0.053798	-0.761454	6.08696e-11
IDH3B	0.419511	3.69612e-06	0.389394	0.000134247	0.198014	0.115885	0.0945678	0.258074	0.348243	1.94234e-07
FOXD1	1.72196	3.72897e-06	1.59545	1.53308e-05	0.144768	0.41381	0.271871	0.306824	1.54214	2.22314e-06
CALM1	-0.483378	3.73886e-06	-0.490303	1.81009e-05	0.0113632	0.942494	-0.248712	0.0550675	-0.2274	0.00110929
GMIP	-0.6876	3.77596e-06	-0.630909	8.55625e-05	-0.298427	0.0152568	-0.261669	0.0142505	-0.594438	1.06842e-12
ANKRD12	-0.614044	3.77685e-06	-0.514545	0.000267578	0.00736191	0.961092	0.0567149	0.712034	-0.507603	9.40901e-09
TMPRSS2	-1.81962	3.81068e-06	-2.01636	4.29874e-07	-0.268205	0.00034678	-0.171011	0.0812673	-2.00624	1.26478e-18
NCKAP1	0.892156	3.81831e-06	0.717879	0.000789457	0.311389	0.00131944	0.686394	9.05918e-05	0.312968	8.37821e-05
TM9SF4	0.537044	3.91182e-06	0.628788	1.49287e-05	0.529757	0.000248375	0.439644	0.0195767	0.307101	2.28747e-05
SMAD6	-1.26176	3.93133e-06	-1.05455	9.02327e-05	-0.829015	4.81755e-05	-0.368258	0.0045164	-0.868342	5.48445e-11
PLA1A	-1.39462	3.98163e-06	-0.965152	0.000393748	-1.22669	0.000600997	-0.785723	9.93685e-09	-1.62663	2.50391e-17
TMCO1	0.577333	4.03949e-06	0.476061	0.00112549	0.189199	0.153405	0.29	0.080415	0.272417	0.000323783
RPP21	0.416022	4.05492e-06	0.332727	0.000768428	0.501374	0.00152414	0.44831	0.00176193	-0.235731	0.108995
SUPT16H	0.559378	4.0827e-06	0.413636	0.00315413	0.39365	0.000751034	0.627047	7.86163e-06	0.491635	5.58627e-08
GAB2	-0.8248	4.13564e-06	-0.710606	0.000201233	-0.171745	0.273498	-0.318184	0.0366624	-0.504037	8.38867e-05
SGTA	0.630511	4.1576e-06	0.49	0.000134883	0.216276	0.0088571	0.283671	0.000280074	0.486019	1.59619e-10
RCC1	0.980356	4.19223e-06	0.66	0.000945911	0.54837	0.000543404	0.557726	4.4096e-06	0.734072	3.60749e-16
GRHL2	1.1372	4.1989e-06	0.692424	0.00264018	0.645897	0.00782597	0.381043	0.0122933	0.245214	0.0935329
PLCL2	-0.909467	4.20278e-06	-0.780909	0.000652053	-0.762169	0.000143659	-0.649574	2.07235e-07	-1.29292	4.54303e-24
SNX5	1.1678	4.3014e-06	0.900303	0.000277516	-0.445455	0.000408585	0.0298354	0.802619	0.108592	0.104758
GTF2E1	0.566889	4.31006e-06	0.466364	0.00115764	0.575596	2.95378e-05	0.231242	0.0796959	0.378906	1.3495e-07
MARCKSL1	0.972022	4.33836e-06	0.99	7.06615e-05	0.895281	0.000102657	0.366794	0.0452734	0.757122	1.03361e-10
RNF121	0.500733	4.3564e-06	0.37303	0.00015442	0.231595	0.00558843	-0.0589451	0.504604	0.285358	5.9309e-05
ADRM1	0.495689	4.36438e-06	0.564848	6.35062e-06	0.627632	1.86371e-09	0.277199	0.0571845	0.693603	1.90445e-17
METAP1	0.425289	4.37886e-06	0.267273	0.00799076	0.333054	0.0126006	0.30357	0.00691464	0.391146	8.04161e-08
NOD1	-0.897156	4.47477e-06	-0.945152	4.35992e-06	-0.66355	7.38307e-06	-0.0409747	0.705669	-0.898028	3.86694e-16
RNF130	-0.729889	4.48706e-06	-0.665152	0.000161644	0.0130113	0.831401	-0.646108	1.08605e-05	-0.534773	1.09506e-13
MAP3K3	-0.610022	4.50264e-06	-0.619091	5.12437e-06	-0.438682	3.48386e-06	-0.325499	0.000298398	-0.941426	1.77956e-21
DNAJA3	0.453733	4.5508e-06	0.300909	0.0101646	0.160953	0.111783	0.264144	0.0159024	0.384191	3.30103e-08
GORASP2	0.366778	4.55088e-06	0.330909	0.000335406	0.173607	0.150503	0.444617	0.0128	0.339049	1.22107e-06
TRAF1	-0.868133	4.55296e-06	-0.657273	5.51839e-05	-0.623911	0.000122857	-0.418587	0.000668353	-1.01886	3.47092e-18
KIAA0895	1.13153	4.56749e-06	0.804242	0.000163298	0.723232	0.00311462	0.238228	0.0109343	0.344987	0.00797512
NECAP2	-0.448556	4.61788e-06	-0.506364	1.34653e-05	-0.38106	0.000101511	-0.322476	0.00299699	-0.376691	9.05267e-09
DYSF	-1.04669	4.68882e-06	-0.96303	3.67281e-05	-0.10712	0.471049	-0.287933	0.0325393	-0.618933	2.44646e-06
POLR2H	0.535067	4.69973e-06	0.637273	3.97917e-06	0.710213	9.49765e-09	0.576055	4.162e-05	0.851165	1.52543e-31
SF3B3	0.653467	4.72609e-06	0.604242	0.000406531	0.502814	0.000164324	0.5261	0.000675424	0.333873	2.31761e-05
CHORDC1	0.905333	4.73027e-06	0.648485	0.000332247	0.67233	1.75119e-06	0.628408	1.41496e-05	0.463692	1.1628e-07
BTBD7	0.610067	4.74838e-06	0.470303	0.00105322	-0.316296	0.00805011	-0.211946	0.000247378	-0.168644	0.0675217
MMP23A	-1.09218	4.77968e-06	-0.758485	0.000225329	-0.420132	0.00799952	-0.32619	0.0365871	0.546006	0.0727167
CYB5A	-0.984289	4.82206e-06	-1.0697	3.82673e-06	-0.9076	7.98934e-05	-0.767021	0.00713093	-0.747191	4.53843e-08
FBXO5	0.827556	4.86944e-06	0.737576	0.000280913	1.26479	5.79893e-09	0.28665	0.00198809	0.942613	1.97725e-18
DUOX1	-1.81604	4.9141e-06	-1.42364	0.000135909	-0.00397716	0.94507	-0.3438	0.00856427	-1.95575	9.311e-17
CALCOCO1	-0.659956	5.0659e-06	-0.47303	0.000764046	-0.497771	1.04928e-05	-0.315495	0.000323912	-0.798308	1.40833e-17
CKMT1A	1.86051	5.18912e-06	1.92333	2.01607e-06	0.53218	0.207503	0.19702	0.386013	0.901431	0.00127049
PHKA1	0.815333	5.19199e-06	0.496364	0.00221814	0.523303	0.000693331	0.126658	0.239419	0.606003	9.3838e-08
TNIP1	-0.531644	5.30954e-06	-0.475455	0.000537552	-0.229336	0.0323832	-0.0168236	0.919459	-0.242019	0.00193953
DCN	-1.45504	5.31322e-06	-1.2897	4.25124e-05	-0.922191	0.000231835	-0.884814	0.000982772	-1.44281	4.30115e-21
SOX18	-1.06962	5.324e-06	-1.11576	6.40062e-05	-0.230282	0.0691777	-0.327511	0.00358123	-0.406394	0.00311529
HPRT1	0.767844	5.32411e-06	0.556667	0.00169884	-0.0215436	0.526054	1.07648	5.98445e-07	0.616546	1.45532e-10
TMEM132A	1.21667	5.34823e-06	1.27091	3.08499e-06	0.816015	6.72759e-06	0.54531	0.00222875	1.0604	1.32072e-11
CHERP	0.635622	5.3981e-06	0.542121	0.000200353	-0.00897551	0.889377	-0.109533	0.157124	0.298237	0.00412095
VGLL3	-1.278	5.44931e-06	-0.739697	0.00334392	-1.57464	1.37627e-06	-0.216227	0.0115101	-0.902614	3.88527e-07
PLXNC1	-0.969911	5.4585e-06	-0.781515	2.43309e-06	-0.486306	0.02411	-0.142179	0.396768	-1.4362	1.57587e-33
ZNF16	0.6736	5.49217e-06	0.356667	0.00237	0.13114	0.206575	0.0260697	0.746425	0.313731	2.95439e-05
TFB2M	0.752311	5.51691e-06	0.685455	0.000301955	0.0122088	0.766264	0.913848	2.97548e-05	0.522428	2.90626e-10
LGALS7	1.81589	5.52678e-06	1.91273	7.61821e-07	0.693829	0.0825997	0.324718	0.234884	0.467837	0.182784
CCDC69	-0.899022	5.54977e-06	-0.493939	0.00193315	-0.997391	6.8919e-06	-0.911631	6.37936e-08	-1.48071	3.03101e-36
PARP2	0.489933	5.55055e-06	0.417576	0.00132596	0.562106	2.12726e-05	0.307835	0.00226414	0.658832	1.259e-14
CHRDL1	-0.8556	5.58455e-06	-0.732424	4.51441e-05	-2.55235	9.12475e-09	-1.40955	1.55257e-05	-3.37879	2.08206e-33
TXNL4A	0.774956	5.59988e-06	0.426061	0.0027668	-0.112859	0.553339	-0.0500962	0.544004	0.482237	7.09748e-13
SV2A	1.04651	5.70811e-06	0.899394	5.6631e-06	0.237508	0.194604	0.225819	0.155261	0.723449	0.000509044
YWHAQ	0.4758	5.78639e-06	0.433636	0.000640483	0.469575	1.30146e-05	0.443711	0.00290571	0.555447	3.39879e-11
PSMD11	0.653089	5.8123e-06	0.522121	8.86255e-06	0.0212157	0.882266	-0.17043	0.221316	0.707475	4.95286e-17
FBLN1	-1.10147	5.83288e-06	-0.912121	0.000662324	-0.34788	0.124703	-0.480612	0.0535112	-0.921089	5.97487e-09
HES1	0.805511	5.83716e-06	0.611818	0.00127904	0.0399386	0.407462	-0.0450082	0.338054	0.486425	3.01302e-05
IRF1	-0.831089	5.89626e-06	-0.709394	0.000725775	-0.431685	0.0499332	-0.517142	0.0083976	-0.409096	0.000437019
CXCR3	-1.2168	5.92055e-06	-0.980606	1.78288e-05	-0.485774	0.00643495	-0.012157	0.910363	-1.29344	1.08726e-13
CCT8	0.438622	6.07394e-06	0.378788	0.000230872	0.271106	0.00623942	0.781492	0.00124015	0.553755	2.78058e-14
APOBEC3G	-1.19958	6.0741e-06	-1.14	4.06074e-05	-0.837047	0.00505223	-0.824603	0.00132022	-0.927293	3.26943e-12
CEL	1.82324	6.08509e-06	1.87939	1.3726e-06	0.275988	0.187723	0.179617	0.299478	0.140398	0.578568
SLC25A10	1.03649	6.1122e-06	0.996364	6.0951e-06	0.762814	6.87102e-07	0.513165	0.000112193	1.2779	1.28402e-24
ZBTB5	0.521667	6.1456e-06	0.388182	0.00397307	0.240139	0.0638293	0.0570068	0.62844	-0.0422704	0.611087
RAB33A	-0.799489	6.18146e-06	-0.674242	6.82401e-06	-0.450712	0.00926384	-0.290727	0.00206897	-0.703666	3.90975e-11
RPS7	1.25522	6.21775e-06	1.04152	0.00032167	0.207647	0.0162766	0.569278	0.00503076	0.740679	4.49162e-15
VAMP8	-0.515533	6.23645e-06	-0.539394	3.32407e-05	-0.308913	0.0217102	-0.349108	0.102583	-0.230478	0.00690398
ATAD3A	0.783244	6.24744e-06	0.777879	1.00129e-05	0.557287	3.60534e-05	0.399702	2.23624e-05	0.864968	9.98235e-16
MRPS30	0.6224	6.28774e-06	0.568182	8.68458e-05	0.901999	2.32741e-06	0.631387	0.000350163	0.536299	2.31337e-12
TNNC1	-1.6202	6.33334e-06	-1.1397	0.000811469	-1.38678	2.45818e-07	-0.868174	0.00473841	-1.54593	4.01108e-10
LRRC61	0.766622	6.38659e-06	0.496364	0.000927977	0.172131	0.0688517	0.362025	0.0234022	0.667445	1.97907e-09
UTP14A	0.679489	6.38943e-06	0.388182	0.00461577	0.0560234	0.620225	-0.0333656	0.430578	0.378765	9.88612e-08
COX6A1	0.648467	6.41516e-06	0.673636	0.000189825	0.564096	1.43878e-06	0.451505	0.000273757	0.82449	1.88617e-24
NUP153	0.456289	6.44616e-06	0.371212	0.00150733	0.202188	0.0540305	0.585294	0.00283086	0.376433	0.000104982
SNX2	-0.654889	6.57742e-06	-0.665152	0.000100668	-0.505031	0.00048376	-0.217284	0.450516	-0.456408	2.94665e-10
TNFSF14	-1.13958	6.60826e-06	-0.939697	3.23627e-05	-0.550654	2.81e-05	-0.046837	0.650279	-1.41667	2.00653e-15
RPL39L	1.19524	6.61893e-06	1.24545	3.36283e-06	1.73267	5.84144e-08	0.662209	0.0032771	1.46728	8.00212e-15
ELOVL6	1.16031	6.63853e-06	0.75303	0.000131274	0.831888	0.021679	0.473609	0.101465	0.94693	3.9139e-07
PCDH17	-0.991133	6.67831e-06	-0.771818	0.000748468	-0.370981	0.0736126	-0.27148	0.0767827	-0.878685	1.62979e-11
FANCL	0.803222	6.75195e-06	0.672424	0.000691316	0.45469	0.006336	0.638305	0.00168979	0.320877	3.59822e-05
MPHOSPH9	0.652956	6.82453e-06	0.399394	0.00292534	0.299112	0.0303997	0.16469	0.00358213	0.395471	0.000193413
PIGO	0.595289	6.85874e-06	0.423636	0.000776008	0.573445	1.33474e-06	-0.00935176	0.936493	0.159398	0.0512062
TRIM8	-0.6	7.03556e-06	-0.640303	8.08494e-05	-0.384087	0.0119606	0.0799843	0.629349	-0.159581	0.120945
PRPF31	0.4812	7.03799e-06	0.506364	2.37642e-05	0.38374	0.00530125	0.161945	0.131014	0.381239	2.84707e-07
CRBN	-0.559689	7.05835e-06	-0.651212	1.36627e-06	-0.475777	0.000213091	-0.265419	0.0361506	-0.376199	1.69702e-08
CD81	-0.445378	7.05966e-06	-0.478182	1.89088e-05	-0.6636	1.88719e-07	-0.64093	1.17488e-06	-0.631379	8.49624e-14
LSM12	0.900711	7.10247e-06	0.762727	3.51391e-05	0.799352	8.72053e-07	0.520074	7.19139e-07	0.625163	8.70731e-16
CH25H	-1.71902	7.19093e-06	-1.35455	0.000537082	-1.06418	0.00620434	-0.691663	0.00176572	-1.76794	2.54564e-14
SERPINB6	-0.566978	7.2258e-06	-0.573939	0.000407491	-0.108512	0.248901	-0.0769172	0.624092	-0.183713	0.0287528
ITGA10	-1.15976	7.317e-06	-0.775455	0.000859214	-0.518369	0.0198626	-0.225852	0.0100894	-1.16245	8.41617e-10
HEG1	-0.714622	7.32401e-06	-0.598182	0.000276924	-0.55372	0.0039546	-0.519464	0.00150966	-0.855495	4.22977e-10
MSRA	-0.926356	7.37865e-06	-0.866667	0.000235322	-0.689193	7.18721e-07	-0.458887	0.00225332	-0.584503	1.86506e-09
SCN2B	-0.5948	7.49445e-06	-0.534242	0.000155612	-0.0351828	0.606446	-0.269403	0.00486073	-2.3174	6.61974e-27
SMOX	1.04127	7.51427e-06	0.947576	7.01409e-05	0.376112	0.00559958	0.319045	0.0318852	0.830121	4.77204e-08
SPRY2	-0.8094	7.59423e-06	-0.520909	0.00378462	-0.441313	0.0542207	0.094376	0.705516	-0.548955	6.88538e-06
FGF12	1.0424	7.59863e-06	0.930606	1.93847e-05	0.377153	0.0568907	-0.234658	0.00433998	0.880222	0.000686886
S100A4	-1.0594	7.72512e-06	-0.950303	0.00107059	-1.09941	0.000391275	-0.61478	0.0493044	-0.688847	3.82659e-05
LYPD3	1.65598	7.84685e-06	1.25303	0.000210388	0.386575	0.103448	0.456324	0.034557	1.26274	1.61427e-06
TBX4	-0.564089	7.86911e-06	-0.440606	0.000965363	-0.62058	8.21859e-07	-0.326125	0.0002318	-2.04063	1.08346e-21
RGS19	-0.7552	7.94608e-06	-0.728182	8.34063e-05	-0.418531	0.00165527	-0.16502	0.17858	-0.285527	0.00135031
SLC6A12	-0.9886	7.98907e-06	-0.50303	0.00942	-0.178575	0.0996997	-0.408133	8.2381e-05	-1.46771	5.05582e-17
PPT1	-0.471667	7.99605e-06	-0.427576	0.000613306	-0.4041	0.00116058	-0.354673	0.054967	-0.274784	0.00118551
FXYD6	-1.07029	8.0226e-06	-1.01818	2.48928e-05	-0.911266	6.93052e-06	-0.946909	9.29088e-06	-0.86611	1.2063e-09
RFC2	1.0752	8.39076e-06	0.69303	0.000313296	0.811561	2.25057e-06	0.189043	0.163079	0.952785	9.80166e-31
DYNC1I1	1.45538	8.41204e-06	1.19636	0.000293107	0.0634717	0.230299	-0.0709785	0.316584	0.368236	0.061689
ASPA	-0.633578	8.42129e-06	-0.371212	0.00911283	-0.478649	0.0178234	-0.384893	7.07821e-05	-2.19398	3.81954e-34
HMGB2	0.695689	8.61426e-06	0.682727	9.32077e-05	0.710839	0.000393135	1.16695	0.000271459	1.02284	1.35071e-20
DAPK2	-1.04833	8.76075e-06	-0.875152	3.6845e-05	-0.540518	0.000153427	-0.235978	0.00229664	-1.35114	1.07293e-20
GPAA1	0.787778	8.76746e-06	0.669394	0.000386113	0.45238	0.00683685	0.351323	0.0113865	0.443752	4.33711e-06
CLCN3	0.609689	8.77173e-06	0.574545	0.000222332	0.10656	0.450055	0.11915	0.196307	-0.0651041	0.46534
RIN3	-0.937911	8.81045e-06	-0.657273	0.00036394	-0.116737	0.036555	-0.109256	0.240688	-0.821693	4.89944e-13
CAT	-0.739356	8.87243e-06	-0.882727	5.47196e-06	-0.523325	0.00074329	-0.745754	0.00384864	-0.904307	3.32448e-18
PTAFR	-0.950889	8.93168e-06	-0.762727	5.86306e-05	-0.466457	0.00102673	-0.0129942	0.932459	-1.37424	1.9107e-22
ACLY	0.660178	9.06189e-06	0.654242	0.000427544	0.61755	7.02766e-09	0.309684	0.012117	0.513773	1.55449e-08
PLSCR4	-0.775178	9.07219e-06	-0.609091	0.00182245	-0.892844	7.6968e-06	-0.843861	0.0022503	-1.04317	2.53891e-18
ZW10	0.517133	9.07406e-06	0.371818	0.00541321	0.525317	1.78976e-06	-0.131866	0.146872	0.402124	4.74001e-06
PPFIA4	1.12769	9.11235e-06	0.951212	3.7128e-05	0.28856	0.0512964	0.19218	0.0108504	0.384007	0.0630534
SLC35A1	-0.662778	9.1313e-06	-0.661515	3.91285e-05	-0.54335	0.00400061	0.112454	0.633244	-0.271599	0.00312822
OAS2	-0.993756	9.25654e-06	-0.963333	0.000222048	-0.098657	0.764979	-0.158976	0.51075	-0.526775	0.00108781
LIG3	0.621178	9.41036e-06	0.518182	0.000410759	0.387233	0.00182959	0.261211	0.00917997	0.474477	8.00366e-08
RBMS3	-0.914444	9.4644e-06	-0.620606	0.000433046	-0.102338	0.0346928	-0.336008	0.000407201	-1.30575	3.18917e-18
YPEL5	-0.5252	9.48442e-06	-0.52	0.000121568	-0.619966	8.55109e-07	-0.105403	0.560478	-0.344607	6.79597e-08
XAF1	-1.06338	9.52023e-06	-1.01394	0.000152398	-0.475812	0.0294502	0.156934	0.375084	-1.1022	4.66843e-12
DENND2D	-0.629444	9.54114e-06	-0.674848	6.7291e-05	-0.521824	0.00122705	-0.398447	0.010716	-0.593263	1.31212e-12
LDLR	-0.831378	9.54847e-06	-0.833939	0.00011097	0.06729	0.757529	-0.284532	0.123888	-0.207412	0.124316
UBE2M	0.457356	9.55221e-06	0.473939	0.000170526	0.465241	0.00063746	0.540968	0.00226817	0.668234	1.3405e-25
CXCR4	-1.60889	9.59303e-06	-1.66242	4.4458e-06	-0.578109	0.0517758	-1.39966	2.96919e-08	-1.0993	1.73867e-19
ATP2A2	0.907022	9.63737e-06	0.808788	0.000671076	0.759239	4.34891e-08	0.682317	0.00022682	0.463726	2.0458e-07
CHAF1A	0.800911	9.66391e-06	0.419091	0.00431171	0.698606	6.33619e-07	0.277487	0.0281874	0.967262	7.62411e-22
AQP4	-1.12591	9.71052e-06	-0.908788	0.000198648	-1.45462	0.00101301	-0.386321	0.000145852	-3.10161	4.11695e-16
IL16	-0.883667	9.86439e-06	-0.658182	0.000719962	0.0576734	0.421442	-0.986272	1.51341e-11	-1.94587	5.45289e-55
PSMD1	0.4714	9.98817e-06	0.412727	0.000107037	0.705494	8.31847e-07	0.44802	0.000721965	0.41977	2.82659e-08
PLEKHM1	-0.522978	1.00045e-05	-0.452121	0.00085993	-0.271726	0.0359577	-0.345089	0.00477721	-0.576476	1.49405e-09
MRPS33	0.516667	1.00337e-05	0.453636	0.000696511	0.436358	0.00084088	0.704399	2.2284e-05	0.58238	5.33953e-12
MFSD1	-0.6476	1.00372e-05	-0.565758	0.000529525	-0.586332	1.38996e-05	-0.523618	0.00620182	-0.593538	1.26876e-14
POLR1E	0.705889	1.00844e-05	0.45	0.00683191	0.112555	0.369533	-0.0152354	0.885813	0.346116	1.7573e-05
CA9	2.03098	1.03297e-05	1.85455	0.000135092	0.103639	0.657064	0.181233	0.444564	0.523378	0.149925
AMPD1	-1.38878	1.03305e-05	-1.04273	0.00035317	-0.44304	0.0249589	-0.608515	2.41352e-05	-2.12253	4.17175e-23
DHODH	0.643222	1.04096e-05	0.400606	0.0018827	0.223725	0.0631178	-0.167879	0.0693433	0.17104	0.0261639
SMC4	0.7662	1.04855e-05	0.513939	0.000640949	0.99353	1.63662e-06	0.746249	0.00135267	0.520523	2.8774e-05
WDR4	0.628178	1.04943e-05	0.551818	2.95274e-05	0.130064	0.0771556	0.0180191	0.816254	0.618156	9.81972e-12
SLCO2A1	-1.01082	1.05316e-05	-0.902424	0.00036893	-0.179764	0.514916	-0.453312	0.0357682	-1.00481	1.01404e-08
TUFM	0.462178	1.05346e-05	0.4	0.00140842	0.18964	0.0736602	0.584284	3.5595e-05	0.405891	1.09231e-10
CTSZ	-0.745267	1.05421e-05	-0.699697	0.000236396	-0.380894	0.0513868	-0.173504	0.34399	-0.808448	1.25536e-17
AHSA1	0.6308	1.05771e-05	0.471212	0.000745288	0.399633	0.000300587	0.59849	1.81845e-05	0.491942	3.04384e-13
RAPGEF1	-0.987422	1.05875e-05	-0.632424	0.000493916	0.124682	0.19935	0.0320429	0.716126	-0.536118	1.58636e-09
BRMS1	0.509222	1.06226e-05	0.409091	0.000698403	0.358525	0.000485452	0.121668	0.287409	0.524033	1.64695e-14
DAAM2	-1.07638	1.0645e-05	-0.568485	0.0190465	-0.859137	0.000263105	-0.583866	0.00352748	-1.40029	7.8465e-14
SLC35B1	0.468578	1.0765e-05	0.437879	0.000334226	0.536034	8.17332e-05	0.256374	0.0829565	0.410849	2.42428e-12
HSPB7	-0.939089	1.07853e-05	-0.626061	0.000235733	-0.559415	1.95213e-06	-0.374269	0.00339338	-1.34042	8.53696e-14
TNFSF8	-0.687667	1.08915e-05	-0.547273	2.79626e-05	-0.264955	0.00421989	-0.227015	0.00402057	-1.84532	1.16919e-39
PDLIM3	-1.02242	1.10177e-05	-0.943939	5.5428e-05	-0.40404	0.131189	-0.0379143	0.905186	-0.526248	6.58313e-05
GPA33	-0.748289	1.10609e-05	-0.483333	0.000527443	-0.145262	0.572364	-0.42015	3.59779e-05	-1.79213	3.95467e-14
ALOX15B	-1.44913	1.10834e-05	-1.08273	9.66613e-05	-1.12045	0.00128597	-0.50776	0.101562	-2.31648	7.28157e-18
LAPTM4B	1.09927	1.11317e-05	0.92	0.000251487	1.09967	0.0029043	0.508985	0.071123	0.593696	4.60426e-06
RAI1	0.745978	1.11638e-05	0.648485	0.000591002	-0.0877097	0.138307	-0.00901294	0.916475	-0.100258	0.401545
NT5M	0.7914	1.12027e-05	0.590909	0.000456056	0.191869	0.0195458	0.0374363	0.69303	0.704815	9.36624e-08
UCHL1	2.2052	1.14713e-05	2.40788	1.74285e-06	0.434589	0.0129216	1.24324	0.00929982	2.36205	1.57558e-15
LXN	-1.00318	1.14746e-05	-0.845758	0.000695148	-0.120567	0.648063	-0.0942508	0.713269	-0.510774	5.87487e-07
EEF1E1	0.700156	1.16089e-05	0.646667	0.000772753	0.884713	1.29137e-06	1.18903	2.18266e-06	0.895401	1.71473e-25
SENP5	0.773089	1.16934e-05	0.615455	0.000365135	0.139061	0.126765	0.0208218	0.77268	0.223828	0.00425425
DOK3	-0.851689	1.17996e-05	-0.539394	0.000956677	-0.240401	0.0172861	-0.377676	0.000288293	-1.0773	1.75651e-20
BCL11B	-1.26578	1.18368e-05	-1.00152	0.000100957	-0.955777	0.000285204	-0.412502	0.00328066	-1.6759	6.34134e-23
AP4M1	0.682822	1.19881e-05	0.553939	6.71462e-05	0.509415	0.000334056	-0.0172485	0.890223	0.588611	1.93908e-13
THOP1	0.599489	1.19998e-05	0.60303	0.000127504	0.611281	1.80053e-06	0.174599	0.0501089	0.834753	5.5545e-22
CBLC	1.4224	1.20214e-05	1.10788	7.22641e-05	0.861318	0.000609259	0.414537	0.0391087	0.793348	0.000134988
RBM5	-0.519556	1.20613e-05	-0.466364	0.000409395	-0.40189	0.00105921	-0.113939	0.450372	-0.514933	7.2133e-10
KRT10	0.585178	1.21096e-05	0.551818	0.000755128	0.0659093	0.630678	0.144231	0.301402	0.554664	7.79397e-09
TM9SF1	0.526	1.21171e-05	0.495758	0.000382063	0.144696	0.247586	0.271031	0.0286502	0.304673	4.12088e-05
RAPGEF3	-1.07104	1.23225e-05	-0.870909	0.000136169	-0.463967	2.01891e-05	-0.329713	0.000707438	-0.759033	5.41802e-08
LMNB1	1.04818	1.24721e-05	0.534545	0.00608298	1.15322	3.00864e-07	0.624198	0.000184552	1.16607	5.59153e-21
SEMA4A	-0.7956	1.24881e-05	-0.945152	6.675e-06	-0.564492	0.000148475	-0.486383	0.000189535	-0.972535	2.07793e-16
LTA	-1.12253	1.24881e-05	-1.05182	1.16307e-05	-0.13377	0.0988816	0.00154685	0.983727	-1.63042	1.89449e-26
KIAA0513	-0.828711	1.2639e-05	-0.73697	0.000149331	0.018255	0.782588	-0.474301	1.36957e-05	-0.96167	6.88908e-19
PRKCE	-0.900133	1.26818e-05	-0.976061	3.18443e-07	-0.0364167	0.498979	-0.057225	0.303071	-0.64796	2.32451e-10
HLA-B	-0.903467	1.27432e-05	-0.930606	0.000118299	-0.549848	0.00375792	-0.651247	0.00167168	-0.951293	1.4608e-13
GLRB	1.17093	1.31085e-05	0.980909	3.72221e-05	0.199928	0.354174	0.0691717	0.338696	0.115617	0.496871
ALDH18A1	0.505089	1.32074e-05	0.545455	1.73881e-05	0.544483	1.65171e-05	0.368825	0.0115619	0.508133	9.86038e-11
STK17B	-0.909644	1.34806e-05	-0.81303	8.51434e-05	0.0192845	0.900999	0.0545667	0.706839	-0.725363	8.97651e-15
RIT1	0.765	1.35172e-05	0.452424	0.0126347	0.670481	0.00178787	0.353022	0.10881	0.12003	0.175798
SASH1	-0.714067	1.36042e-05	-0.718788	5.63028e-05	-0.219511	0.119798	-0.804268	1.41865e-05	-0.609842	5.90405e-07
NFYA	0.695778	1.36867e-05	0.358182	0.00924661	0.687315	1.77918e-05	0.0923749	0.454761	0.33587	0.000271151
FMO3	-1.39393	1.37242e-05	-1.00485	0.00197792	-1.37683	0.00158568	-0.565581	0.000951442	-1.55286	4.27288e-22
COX7A1	-0.954911	1.37536e-05	-0.868485	0.000129886	-0.996851	4.06895e-06	-0.571662	0.000384032	-0.559585	3.9652e-07
CRTAC1	-1.868	1.37598e-05	-1.83485	3.65785e-05	-0.0355859	0.571523	-0.740215	6.75031e-05	-2.63017	5.92293e-17
SLC29A3	-0.858044	1.38355e-05	-0.798182	2.3557e-05	-0.474333	0.000110327	-0.562902	2.44477e-06	-0.721673	7.9502e-13
FBXO28	0.535511	1.38927e-05	0.429394	0.00287269	-0.140926	0.102917	0.62617	0.00707458	0.200649	0.0067418
MRPS15	0.427667	1.40031e-05	0.409697	7.92052e-05	0.564628	9.61755e-05	0.276781	0.0161796	0.789878	4.75664e-25
SIAH2	0.779267	1.40144e-05	0.585455	0.000937162	0.318174	0.000758201	0.138808	0.25872	0.357169	9.73645e-07
CTSE	-1.45718	1.40406e-05	-1.23091	0.000699499	-2.64568	9.25835e-08	-1.58146	0.000856736	-3.22551	6.53695e-17
HBB	-1.76669	1.40464e-05	-1.84091	0.000104468	0.0108974	0.825723	-1.08578	0.055604	-1.4738	1.35889e-07
POP1	0.741822	1.42174e-05	0.516364	0.000119833	0.579447	0.000547471	-0.0333137	0.716156	0.764691	1.81038e-16
ALKBH4	0.602178	1.42373e-05	0.42697	0.000683445	0.137617	0.0640305	0.235703	0.00941383	0.520359	1.79837e-11
PPP1R15A	-0.7324	1.44579e-05	-0.850606	6.09506e-06	-0.374003	0.0328069	-0.362336	0.0202153	-0.164313	0.134856
NCOA6	0.468689	1.44615e-05	0.469091	0.000169481	0.0879814	0.100775	0.220232	0.110107	0.222246	0.0215376
MAGEA1	1.24549	1.45858e-05	0.792727	0.000326635	1.04592	0.0333721	0.0367588	0.740929	2.34652	0.00224357
RND2	1.08996	1.46498e-05	0.759394	0.00101882	0.573244	0.000974634	0.328679	0.0145383	0.474813	0.0234574
JUP	0.910022	1.48011e-05	0.978485	1.19448e-05	0.756789	0.000177376	0.557326	0.0185256	0.659676	4.38483e-08
YBX2	1.309	1.4805e-05	0.930303	0.000553298	0.0237348	0.82936	-0.026591	0.820752	1.93038	6.4349e-09
PLD3	-0.610133	1.48671e-05	-0.617879	0.000231995	-0.720019	7.10661e-05	-0.54697	0.00311018	-0.519578	4.62788e-07
CCL18	-1.58631	1.50494e-05	-1.29121	0.000143597	-1.019	0.00331395	-0.974252	0.00418203	-1.51679	3.8173e-12
C6	-1.46776	1.50596e-05	-0.698788	0.0204647	-0.43692	0.0771296	-0.525781	2.3454e-05	-2.80381	1.913e-18
ARHGAP17	-0.522889	1.51578e-05	-0.522727	0.000297388	-0.295897	0.00125657	-0.364362	0.00127382	-0.28835	0.000160727
C1QBP	0.6176	1.52276e-05	0.530303	0.00131688	0.972553	9.54686e-07	0.821532	0.000128816	0.808364	6.21174e-20
CAV2	-1.24836	1.52304e-05	-1.21697	0.000292319	-1.21097	1.04105e-05	-0.792105	0.0245733	-0.49657	0.00632427
SLBP	0.757044	1.55168e-05	0.595455	0.00119003	0.553036	3.52118e-06	0.555688	0.0104784	0.680058	3.21772e-17
CEACAM8	-1.14167	1.55321e-05	-0.844545	0.000758652	-1.11725	0.00146241	-0.127359	0.0216439	-2.34835	1.23494e-12
ZNF7	0.499067	1.56516e-05	0.354242	0.0018672	0.0310921	0.417107	0.222868	0.0305399	0.292104	6.52589e-05
OCRL	0.445578	1.57713e-05	0.345758	0.00254004	0.458499	0.000568802	0.303326	0.00524962	0.225802	0.00628919
EIF4E2	0.481378	1.58068e-05	0.558788	1.89064e-05	0.478957	9.05218e-05	0.309035	0.0123111	0.17149	0.00102417
RFXANK	0.416667	1.59463e-05	0.282121	0.0287022	0.0776982	0.46053	0.140139	0.318418	0.402459	1.20312e-07
PEX13	0.648156	1.60466e-05	0.469394	0.0052076	0.89329	3.94045e-07	0.405418	0.0100616	0.223409	0.00106122
MRPL35	0.584133	1.61119e-05	0.436364	0.000342076	0.573169	4.31308e-05	0.356659	0.00526081	0.424952	2.91407e-12
RBBP5	0.602844	1.62245e-05	0.479394	0.00140832	0.338969	0.0110917	0.132539	0.14527	0.196431	0.00447617
TIMM9	0.646689	1.62373e-05	0.703333	2.86252e-05	0.199153	0.0944935	0.61383	3.82127e-05	0.585294	3.56731e-16
RPL8	0.402222	1.62676e-05	0.309091	0.00286578	0.0942591	0.381104	0.554441	5.0203e-06	0.764394	1.07972e-14
PHGDH	1.19282	1.6299e-05	1.44576	1.11526e-06	1.15998	6.59667e-05	0.315873	0.180197	1.23612	8.94213e-09
UBL3	-0.720667	1.65307e-05	-0.713636	0.000271324	-0.712704	1.93252e-05	-0.200863	0.312887	-0.739931	1.99111e-16
ARL6IP1	0.523689	1.65876e-05	0.397879	0.00479711	0.432622	2.53322e-05	0.588429	0.0131922	0.506612	2.32994e-11
SUV39H1	0.643022	1.66003e-05	0.498485	0.00122926	0.50409	7.4488e-08	-0.0391378	0.728273	0.887805	1.653e-20
VRK1	0.781444	1.66074e-05	0.591515	0.00106457	0.825268	1.36688e-07	0.520561	0.000354908	0.97775	2.47931e-23
LAMA4	-0.821489	1.66171e-05	-0.69	0.00031655	-0.229455	0.307916	0.0620241	0.847015	-0.531066	5.5927e-05
KIAA0040	-0.663622	1.67598e-05	-0.490606	0.000106281	-0.565608	0.000215271	-0.527064	2.65669e-05	-0.692753	2.42959e-13
ZFYVE26	-0.485867	1.68308e-05	-0.46	0.000799944	-0.453002	0.000118581	-0.289865	0.0232909	-0.507302	2.18583e-08
TDG	0.501311	1.69146e-05	0.506061	0.000272649	0.782962	3.358e-07	0.84842	0.000436375	0.749443	2.4607e-16
PAQR4	0.695444	1.6923e-05	0.531818	0.00350237	0.231605	0.0974401	0.287127	0.00627796	0.44412	0.000335528
PJA2	-0.5632	1.69387e-05	-0.541212	0.000629427	-0.618513	1.01098e-07	0.215131	0.353954	-0.493941	6.98813e-09
EIF2S2	0.869533	1.69695e-05	0.782121	0.000104605	0.233204	0.0156067	0.0385813	0.698315	0.600204	3.01159e-20
DDX56	0.5824	1.71577e-05	0.54	0.000129237	0.505494	3.15621e-05	0.498696	3.67788e-05	0.587958	1.50858e-17
LILRA2	-1.286	1.72047e-05	-0.830303	0.00324563	-0.640774	0.000237539	-0.0334914	0.878718	-1.26018	1.02497e-08
CCL3	-1.29016	1.72556e-05	-1.16879	0.000100065	-0.748758	0.0228444	-0.581765	0.0204501	-0.854941	2.16142e-07
CD47	-0.788533	1.72862e-05	-0.696061	0.00142298	-0.148832	0.426016	0.0666851	0.831933	-0.494181	4.63494e-06
UCKL1	0.479067	1.73369e-05	0.441212	0.000829622	0.183735	0.0338881	0.298874	0.00941842	0.372654	3.80637e-05
RYK	0.614111	1.74245e-05	0.543333	0.00109983	0.304112	0.0152153	0.354199	0.025661	0.224348	0.00433424
PCSK5	-0.982622	1.75166e-05	-0.576061	0.0140913	-1.02295	1.65691e-05	-0.604932	0.00746063	-1.19927	5.86991e-14
TULP3	0.700578	1.76036e-05	0.634242	7.93528e-05	0.512008	0.000238842	0.452777	0.00465231	0.395325	3.39564e-06
MAGEA12	0.930311	1.78823e-05	0.585455	0.00102042	2.36426	0.00167937	0.378796	0.272118	3.25464	4.38478e-06
PSMB6	0.410422	1.78833e-05	0.331818	0.00325652	0.654398	3.20899e-06	0.637095	5.4865e-05	0.67822	1.18568e-23
CBX8	0.746733	1.79939e-05	0.587879	0.000147457	0.229972	0.00215597	0.0755132	0.379824	0.482726	7.77785e-10
VGF	1.7978	1.84016e-05	1.5503	0.000109036	0.340178	5.74591e-05	0.173253	0.0451786	2.40853	1.36638e-14
MOCS3	0.658222	1.86402e-05	0.3	0.0132961	0.603837	8.46429e-06	-0.0302145	0.749911	0.352985	1.88833e-06
CAPN11	-0.666978	1.87993e-05	-0.503636	0.000363939	-0.0152593	0.757672	5.29346e-05	0.999341	-1.30081	5.6292e-16
KRCC1	-0.806422	1.88338e-05	-0.659697	0.00297648	-0.430438	0.0130933	0.0458086	0.847414	-0.207255	0.0280869
F10	-1.12231	1.90894e-05	-0.529091	0.025045	-0.11851	0.280839	0.0125758	0.920976	-1.15418	2.35833e-11
RIPK4	0.7412	1.92554e-05	0.578485	0.00148776	0.114488	0.520453	0.199027	0.286039	-0.0604238	0.660854
CALCRL	-1.28416	1.92866e-05	-1.21333	0.000116737	-0.749225	0.000360686	-0.354268	0.0149119	-1.21591	1.25342e-18
PTPN6	0.744711	1.94122e-05	0.469394	0.00159684	-0.547428	6.89919e-06	-0.571158	8.80802e-06	-0.577865	3.82333e-14
SLC25A1	0.627956	1.98488e-05	0.575152	0.000540397	0.592941	1.15611e-05	0.59416	0.00346365	0.463845	2.50538e-08
ARIH1	0.5696	1.98763e-05	0.472727	0.000973002	0.136541	0.298642	0.246772	0.0256746	-0.0060138	0.933792
POMZP3	0.823	1.98895e-05	0.894545	5.29861e-06	0.62034	0.0214883	-0.20991	0.363811	0.110779	0.286959
NKG7	-1.21713	1.99882e-05	-1.15455	0.000255412	-0.332701	0.287669	-0.851358	0.00206131	-0.712815	3.799e-05
CIAPIN1	0.713933	2e-05	0.658182	5.61374e-05	0.201877	0.0749165	0.205368	0.206357	0.42742	1.32527e-11
HEXB	-0.4934	2.01167e-05	-0.476667	0.000214956	-0.335288	0.0106387	-0.472964	0.0184542	-0.457365	7.38375e-09
EGLN1	0.801556	2.0167e-05	0.708485	5.77402e-06	0.682328	0.000948065	0.43782	0.00257624	0.141711	0.26051
SCAMP3	0.470022	2.01853e-05	0.470303	0.000121191	0.519701	4.49744e-05	0.428256	0.00122415	0.326343	3.6837e-05
SIGLEC7	-0.674933	2.05128e-05	-0.43	0.000624608	-0.439317	0.0102314	-0.421524	8.98748e-06	-1.65237	2.84897e-26
PIGT	0.633778	2.08291e-05	0.642121	0.000167223	-0.0978202	0.261931	0.258781	0.212973	0.267685	0.00115723
TMEM9B	-0.4148	2.10072e-05	-0.411818	0.000243676	-0.352725	9.16563e-05	-0.215662	0.102979	-0.377161	4.31011e-09
ZNF589	-0.681378	2.11154e-05	-0.53303	0.00405186	-0.182067	0.0020654	-0.192531	0.00269507	-0.73692	7.44935e-12
PIGC	0.414844	2.11504e-05	0.406061	0.00046736	0.486977	1.16039e-05	0.366264	0.00344316	0.411913	6.36226e-11
CDK5	0.712578	2.12695e-05	0.531818	0.00158835	0.475671	6.16539e-05	0.38369	0.0163664	0.474574	4.96124e-10
WWC3	-0.628644	2.14254e-05	-0.680606	3.83992e-05	-0.340473	0.123503	-0.066233	0.681509	-0.603881	2.85115e-07
AGPAT5	0.819556	2.14669e-05	0.519394	0.00213667	0.555987	0.00169002	0.353279	0.0167791	0.447227	1.13506e-05
IGFBP4	-0.846	2.16297e-05	-0.608182	0.00513987	-0.675528	0.0149344	-0.515269	0.0531444	-0.532046	4.85858e-06
STAT5B	-0.537644	2.18382e-05	-0.545758	8.9617e-05	-0.275882	0.000255364	0.13814	0.148159	-0.444242	3.38074e-10
MALT1	-0.684778	2.18633e-05	-0.567879	0.000203009	0.296536	0.104668	0.100502	0.424984	-0.258623	0.00573109
ABCG2	-0.731111	2.18653e-05	-0.51697	0.00185912	-0.0221234	0.926222	-0.496745	0.00365206	-0.745487	3.31322e-07
MYL9	-0.876956	2.1916e-05	-0.666061	0.00275016	-0.711866	0.00360725	-0.784671	0.0147229	-0.329194	0.0112358
DNM2	-0.624756	2.20041e-05	-0.657879	0.000167773	0.187059	0.0242458	-0.130878	0.196507	-0.33495	9.79012e-06
PPM1F	-0.636822	2.22204e-05	-0.557576	0.000759251	0.0519734	0.434277	-0.390642	0.000239749	-0.230231	0.0134764
KNTC1	0.742689	2.22706e-05	0.683333	0.000676305	1.19415	6.67452e-10	0.263158	0.0114989	0.951485	2.78165e-16
CAV1	-1.29471	2.23014e-05	-1.20909	0.0001343	-1.06909	0.000362451	-0.834008	0.029389	-0.773215	0.000195768
WDR18	0.461267	2.23414e-05	0.471515	0.000221832	0.447953	0.00436216	0.325638	0.00281945	0.725561	2.99667e-14
C1orf109	0.653756	2.23963e-05	0.47	0.00683929	0.428948	0.00130375	0.269789	0.0148077	0.408793	2.27705e-08
PFKFB4	0.691333	2.24355e-05	0.72303	0.000185379	0.12423	0.112428	-0.0421976	0.546659	0.635045	2.27943e-06
CASP4	-0.723533	2.26669e-05	-0.754242	1.13927e-05	-0.255283	0.11761	-0.0214681	0.899026	-0.305237	0.00176032
UCHL3	0.673267	2.27505e-05	0.594242	0.000357726	0.502045	0.000439715	0.657265	0.000483982	0.645503	1.85084e-14
PKP2	1.35589	2.29475e-05	1.05697	0.000415089	1.72352	1.97679e-05	0.265406	0.134896	1.17368	2.42204e-06
PNMA2	-1.21513	2.33488e-05	-1.06394	0.000855855	-0.190318	0.10694	0.0894482	0.244034	-1.56679	9.76445e-13
CNTNAP2	2.15016	2.34281e-05	2.17364	1.03532e-05	0.359558	0.154673	0.066067	0.576739	0.654862	0.0673935
TFDP2	0.762156	2.35828e-05	0.489091	0.000871198	1.03852	6.73657e-07	0.22541	0.0823454	-0.00587614	0.952717
GTF2H4	0.527222	2.37791e-05	0.444242	0.00117037	0.269713	0.0237466	0.200804	0.0718093	0.222561	0.156623
CRY2	-0.752378	2.39155e-05	-0.578485	0.00156897	-0.588876	6.29145e-07	-0.542194	2.62523e-06	-1.00418	1.29504e-22
PRF1	-1.11458	2.3957e-05	-0.956364	0.000179191	-0.308337	0.0744888	-0.592774	0.00462131	-0.922909	3.38302e-09
FADS1	0.949689	2.39954e-05	0.985455	6.02711e-05	0.951085	0.00017032	0.474827	0.0536595	0.815679	9.55875e-11
GCLM	1.15073	2.40467e-05	0.852727	0.00263953	0.698435	0.0053685	0.922502	0.000765364	0.742691	3.64483e-07
TRIM46	1.03564	2.41642e-05	0.612727	0.00883543	0.124129	0.0376272	0.0447539	0.579014	0.121293	0.422834
IL32	-1.0416	2.42131e-05	-0.876364	0.000430758	-0.275572	0.324594	-0.56911	0.059533	-0.334287	0.0197279
TMEM185B	0.559133	2.4613e-05	0.721515	4.18356e-06	0.805373	9.53069e-08	0.497438	0.00531197	0.385188	1.14474e-07
MCTP1	-1.03451	2.46906e-05	-0.793333	0.000183005	0.0356618	0.573912	-0.246133	0.0351315	-0.703363	1.1252e-07
XPOT	0.799978	2.51718e-05	0.72303	0.000302311	0.703207	6.0233e-05	1.06046	1.87217e-06	0.856343	1.52721e-19
CA5B	-0.736089	2.53487e-05	-0.420606	0.00573512	0.023277	0.81706	-0.234107	0.00854916	-0.7035	2.53312e-15
FST	1.12342	2.55644e-05	1.23576	0.000112211	0.305311	0.338336	0.460488	0.112845	0.704443	0.00371006
ARHGAP24	-0.904156	2.5746e-05	-0.594848	0.00120862	-0.736772	5.62806e-05	-0.243188	0.000261707	-1.04923	6.61425e-18
TNF	-1.06278	2.58882e-05	-0.884545	4.69301e-05	-0.458876	0.00273919	-0.1329	0.116375	-1.50853	8.2755e-16
METTL5	0.661511	2.59118e-05	0.627879	0.000421837	0.0828743	0.188274	0.00434101	0.932397	0.714072	1.73193e-25
ELAC2	0.459244	2.61393e-05	0.453939	0.000290238	0.0789392	0.161472	-0.0228506	0.712167	0.260962	3.18429e-05
ALPK1	-0.842778	2.63368e-05	-0.870606	4.70822e-06	-0.198766	0.0227061	-0.238949	0.054849	-0.639808	2.33736e-12
MRPL42	0.885933	2.63763e-05	0.615152	0.00261493	1.07807	1.35039e-08	0.981177	3.52353e-06	0.659403	2.33142e-19
PKD2L1	-1.38767	2.63779e-05	-0.815758	0.00333952	-0.184176	0.0550308	-0.196291	0.00607238	-1.43659	4.75031e-13
ADAMTSL3	-0.719089	2.64056e-05	-0.577273	3.64493e-05	0.0303685	0.560092	-0.799043	1.00699e-05	-1.73617	8.98948e-20
ZDHHC13	0.733622	2.64478e-05	0.632424	0.00067499	0.505976	0.00111995	0.324095	0.0334	0.0463881	0.600257
LIN7B	0.707733	2.68632e-05	0.587879	0.000378985	-0.0478547	0.579195	-0.0877348	0.35965	0.175373	0.109112
KPTN	0.516533	2.69705e-05	0.452121	1.78695e-05	0.606191	0.000132828	0.089301	0.31555	0.635536	1.46703e-11
MRPS35	0.859578	2.69909e-05	0.761818	0.000852529	0.767292	0.000278989	0.7204	2.80835e-05	0.854085	3.89285e-19
PYCARD	-0.729267	2.70022e-05	-0.617879	0.00308428	-0.714672	0.00110161	-0.954082	8.9143e-05	-0.523365	3.50643e-05
SLC25A28	-0.4148	2.71076e-05	-0.425455	0.000504543	0.0366248	0.445424	0.0536322	0.530543	-0.045975	0.47084
GBP2	-0.8506	2.72004e-05	-0.836667	0.000109245	-0.595031	0.0123963	-0.215445	0.309037	-0.592334	2.10348e-06
MID1IP1	-0.811067	2.7491e-05	-0.810909	4.87274e-05	-0.551498	0.0178144	-0.271614	0.193314	-0.341332	0.00195588
ALG8	0.401689	2.75306e-05	0.356667	0.00040592	0.884637	3.73031e-08	0.486731	0.000308979	0.616087	1.14506e-15
CR2	-1.53353	2.77403e-05	-1.10758	0.000467028	-0.680165	0.0206012	-0.718392	6.45204e-05	-2.09156	3.53989e-13
EDN1	-1.2562	2.79415e-05	-1.00152	0.00273819	-0.108257	0.636712	-0.636814	0.00254027	-0.410775	0.0288384
UBE2V2	0.595489	2.83676e-05	0.629394	0.000138465	0.615471	3.78944e-06	0.739944	0.000299588	0.740213	8.94544e-20
RBM38	0.728533	2.86476e-05	0.709394	7.54248e-05	0.413283	0.00268111	0.361437	0.035371	0.271063	0.0234438
OSM	-1.38344	2.86864e-05	-1.21061	3.24425e-05	-0.140822	0.253178	-0.0983618	0.198151	-0.709989	0.000117526
SERPIND1	-2.03171	2.90129e-05	-2.26333	6.99794e-07	-0.629834	0.272625	-0.721161	0.0103268	-2.32616	2.65698e-11
MVP	-0.697444	2.91069e-05	-0.780303	3.8253e-05	-0.554483	0.00157126	-0.300282	0.0592286	-0.605812	1.40136e-07
POLR1D	0.424511	2.91083e-05	0.355455	0.00181532	0.0299962	0.855954	0.536724	0.0417629	0.242197	0.000102424
DENND2A	-0.812667	2.91187e-05	-0.601818	0.00511391	-0.122861	0.290271	-0.309624	0.00390771	-0.635366	3.23671e-05
CD72	-0.884378	2.91846e-05	-0.908485	4.3911e-06	-0.532085	0.0333088	-0.567659	6.04438e-06	-0.930275	4.2535e-15
PAX9	1.13111	2.95157e-05	0.696364	0.000755106	0.889698	0.00121719	0.150719	0.442847	1.21208	2.48713e-06
GZMA	-1.42067	3.02385e-05	-1.21212	0.000893531	-0.682017	0.0458564	-0.717464	0.00644891	-0.848554	5.00344e-07
PLAGL2	0.682511	3.0449e-05	0.550303	0.00253431	0.553275	3.29977e-05	-0.0476699	0.61751	0.141253	0.1832
UST	-1.07067	3.0571e-05	-0.540606	0.0223763	0.077779	0.356228	-0.139072	0.0173099	-1.31403	1.79665e-14
SGPL1	0.616578	3.06567e-05	0.345455	0.0214431	0.843913	4.65857e-05	-0.0637532	0.46896	0.104583	0.20864
STX1A	0.989156	3.13453e-05	0.829091	0.000422742	0.349356	0.0183913	0.135102	0.248107	0.882543	1.70762e-08
SPARC	-0.841133	3.1419e-05	-0.723939	0.0020948	-0.0697734	0.710603	-0.0524109	0.84597	-0.254488	0.037854
ABHD6	-0.565156	3.15828e-05	-0.386061	0.00277362	-0.233094	0.0211682	-0.278645	0.00476678	-0.455647	3.96891e-07
DUSP14	0.6318	3.1691e-05	0.718485	1.47497e-05	0.70788	0.00106655	0.320963	0.0392327	0.731825	2.7121e-15
GLRX	-0.818378	3.19898e-05	-0.830909	0.000329384	-0.463727	0.00203272	-0.301824	0.154811	-0.278831	0.0141955
BLVRA	-0.576222	3.26096e-05	-0.557879	0.00033189	-0.339884	0.0460259	0.0217919	0.86361	-0.159335	0.0790478
HOXB7	1.45727	3.26298e-05	1.48667	5.58478e-05	0.040348	0.834952	-0.071474	0.587367	0.784605	0.000412467
ZYX	-0.887578	3.27307e-05	-0.824545	0.000537337	-0.450481	0.015443	-0.153537	0.333291	-0.222887	0.0494753
LAX1	-1.41264	3.3179e-05	-1.14727	0.000278828	-0.55615	0.0716066	-0.678229	1.56792e-05	-1.78162	5.77478e-23
DUSP12	0.504467	3.34794e-05	0.417273	0.00417461	0.432741	0.00134843	0.357146	0.0158491	0.436719	7.37202e-10
ZNHIT2	0.748178	3.36759e-05	0.781818	1.0399e-06	0.481211	0.00012099	0.00811208	0.941647	0.67914	2.76002e-12
ZBTB39	0.624467	3.37836e-05	0.393636	0.00131842	0.2257	0.0357963	-0.142419	0.0729796	0.141397	0.182389
UBL5	0.611733	3.41812e-05	0.431515	0.000500129	-0.0740054	0.369953	0.20596	0.015803	0.407512	2.26643e-09
MAN2B1	-0.660511	3.42877e-05	-0.634242	0.000460216	-0.543587	0.000119846	-0.720387	1.78932e-06	-0.722071	7.70172e-20
SLC4A3	1.04904	3.43661e-05	0.961515	1.52312e-05	0.292515	0.0477772	0.00840257	0.935645	0.440584	0.0280793
C1QL1	0.691867	3.46466e-05	0.524545	0.000132281	0.250569	0.0049116	0.0048796	0.960054	1.31676	1.15601e-07
HDAC2	0.574689	3.468e-05	0.695455	2.01407e-05	0.621872	4.12683e-05	0.720735	0.000570087	0.679542	1.11987e-14
CLSTN1	0.699844	3.49741e-05	0.458788	0.00172589	0.253974	0.0881965	0.121552	0.338463	0.173899	0.0874504
MYCBP2	-0.487556	3.49811e-05	-0.481818	0.000401693	-0.381588	0.00200657	-0.519768	0.00678227	-0.745522	1.69407e-13
SOX2	1.61847	3.50189e-05	1.5097	7.3449e-05	1.22483	0.0010218	0.411373	0.138189	0.357162	0.325325
AOC3	-0.781089	3.5188e-05	-0.426061	0.00296037	-1.49259	5.23003e-07	-1.40639	1.54937e-06	-1.78199	9.07728e-29
STRAP	0.704	3.55203e-05	0.863636	2.82119e-06	-0.145926	0.0568518	0.77303	2.25973e-05	0.79041	7.93272e-17
CSF3R	-1.11122	3.55295e-05	-0.847576	0.00102079	-0.2102	0.390209	-0.358188	0.0949751	-1.46465	2.81932e-13
SLC39A9	0.821844	3.59492e-05	0.482121	0.00684171	0.0773206	0.318818	-0.0756407	0.230247	0.0784656	0.245922
MDK	1.11942	3.5976e-05	0.787576	0.0012353	1.13281	0.000325852	0.500582	0.0813455	0.672518	9.68367e-05
SPATA2	0.678378	3.63546e-05	0.503636	0.00210683	0.420173	0.000153696	0.0514234	0.731612	0.271123	0.000525289
ADCY7	-0.676311	3.81469e-05	-0.638485	7.38649e-05	-0.203854	0.0110323	-0.0199124	0.911643	-0.941603	1.46841e-11
RGS16	-1.0794	3.83876e-05	-0.860606	0.000186997	-0.464422	0.0373513	-0.276393	0.066423	-0.596015	1.47502e-05
PTPRF	0.812156	3.84242e-05	0.616061	0.00359913	0.350728	0.0529564	0.558956	0.0129795	0.0861903	0.416736
FOXF2	-0.894978	3.85632e-05	-0.466364	0.00723615	-1.55389	9.58333e-08	-0.809639	3.05605e-05	-1.34565	2.38738e-15
CASK	0.582467	3.8682e-05	0.491212	0.00118853	0.299446	0.0640358	0.119111	0.378904	-0.133189	0.170724
EHD4	-0.594711	3.93343e-05	-0.563636	0.000709156	-0.074982	0.145463	-0.251649	0.0841502	-0.283955	0.000544105
CFH	-0.973822	3.96234e-05	-0.501818	0.0368633	-1.00179	0.000688093	-0.20853	0.484441	-0.829113	1.14909e-07
HOXA5	-0.857511	3.98448e-05	-0.826061	0.0003968	-0.885092	0.000116834	-0.69164	0.000989731	-0.440899	0.00259146
CTSD	-0.827778	3.99384e-05	-0.813636	0.000398855	-0.765584	2.05618e-05	-0.82048	8.5758e-05	-0.75872	7.84699e-10
PPP1R12B	-0.673578	3.99912e-05	-0.401515	0.00513244	0.0563712	0.168243	-0.589151	0.000215577	-1.19286	5.62434e-20
MTHFD1	0.5844	4.0005e-05	0.398485	0.00131541	0.516928	5.05242e-05	0.672328	5.78552e-05	0.531766	6.27857e-10
SCGB1A1	-3.17956	4.00671e-05	-2.37697	0.00314072	-2.25131	0.013744	-1.65995	0.0106815	-3.70503	4.59808e-14
GEMIN6	0.515556	4.02409e-05	0.441212	0.00208057	0.7762	1.67322e-06	0.465063	2.20911e-06	0.6382	1.12629e-22
CD163	-1.33564	4.02543e-05	-1.40333	0.000118892	-1.03168	0.000514894	-0.982681	0.00299857	-1.6322	1.83944e-19
FBXO11	0.753289	4.0579e-05	0.445758	0.00572995	-0.0649541	0.586926	0.113422	0.521319	-0.0377667	0.672599
SPIB	-1.06051	4.07602e-05	-0.622121	0.00358045	-0.559574	0.00299689	-0.577347	1.48611e-05	-2.65174	1.36446e-28
MAPRE1	0.497556	4.10097e-05	0.439394	0.0023334	0.49284	0.000519319	0.229596	0.194926	0.369384	1.99719e-07
POLD3	0.630711	4.11098e-05	0.421515	0.00464372	0.603803	3.27748e-07	0.256834	0.0281236	0.392211	9.73728e-07
NUP93	0.472067	4.14848e-05	0.383939	0.00343875	0.375028	0.00118866	0.30536	0.0181677	0.395382	1.23769e-09
CDC14A	-0.963844	4.15821e-05	-0.580606	0.00514	-0.209021	0.0664417	-0.0397916	0.262691	-0.731704	1.16293e-10
PDSS1	0.826533	4.16257e-05	0.400606	0.0116861	0.669002	3.71231e-05	0.385515	0.00323571	0.873073	1.86835e-27
ZMYM6	-0.652556	4.19061e-05	-0.674242	0.000455593	0.159999	0.120038	-0.34795	0.0225209	-0.279039	1.60535e-05
IDS	-0.513689	4.21466e-05	-0.582424	7.45937e-05	-0.0743293	0.722681	0.12136	0.31951	-0.714542	5.20422e-08
ZFPM2	-0.815667	4.22151e-05	-0.519394	0.00337023	-1.19082	3.98543e-05	-0.184893	0.44094	-0.730751	1.80158e-07
GPR19	1.04029	4.22372e-05	0.631212	0.00467411	0.58009	0.000792698	-0.115102	0.183862	1.05537	6.76045e-12
MANBA	-0.571956	4.26685e-05	-0.628788	0.000105388	-0.405608	0.00979307	-0.138712	0.323288	-0.377126	2.47795e-05
HSPB6	-1.27747	4.29041e-05	-0.71	0.0129109	-0.260278	0.031714	-0.202792	0.171843	-1.18217	3.53176e-09
HOXB13	0.424422	4.33559e-05	0.461818	0.000296575	0.565428	0.00109526	-0.0306075	0.701888	1.32592	0.00847987
GRM4	0.743978	4.3376e-05	0.645152	2.71456e-05	0.0931085	0.101908	-0.227859	0.0248842	0.724415	0.0139795
SOCS1	-0.932356	4.35026e-05	-0.710303	0.0015241	-0.293405	0.0444221	-0.128846	0.255289	-0.61367	2.99164e-06
ZNF174	0.557044	4.36236e-05	0.371818	0.00129271	0.00791342	0.930019	-0.307204	0.000757643	-0.0557957	0.382725
DPYD	-1.1044	4.37989e-05	-0.855758	0.000897992	-0.038973	0.783482	-0.270999	0.306047	-1.31545	3.30631e-19
MAGEA3	1.07109	4.40844e-05	0.699697	0.000977258	3.01253	0.00170537	0.728502	0.211536	4.17318	1.6213e-08
FAM90A1	1.01084	4.43316e-05	0.668788	0.00258543	0.380417	0.0173405	-0.206378	0.0616175	0.149114	0.489729
ZNF154	-0.598911	4.45291e-05	-0.421515	0.00024634	-0.0662468	0.328603	-0.194402	0.00677112	-1.18992	3.56336e-15
SMUG1	0.492133	4.46684e-05	0.559091	5.39978e-05	0.769118	3.85206e-06	-0.0445539	0.668158	0.664273	2.40979e-19
FANCA	0.468133	4.51854e-05	0.415152	0.000243647	0.343932	0.00811116	0.0546528	0.584868	1.11427	3.73198e-21
DNM1L	0.566244	4.51866e-05	0.447576	0.00292235	0.810195	3.61339e-06	0.692558	0.00103718	0.461572	6.4455e-08
IFIT2	-0.887733	4.52346e-05	-0.898788	0.000359219	-0.444623	0.0378582	-0.137612	0.364182	-0.693066	2.57516e-06
GHR	-1.165	4.56152e-05	-0.603939	0.0206325	-0.868393	0.000452682	-0.535076	1.07914e-05	-1.49667	5.5143e-17
BNC2	-0.913	4.58499e-05	-0.514848	0.00518215	-0.553682	0.00432015	-0.220671	0.0915988	-0.832294	3.61525e-08
B3GNT4	0.623667	4.60956e-05	0.475455	0.00154483	0.173195	0.0860371	-0.0861817	0.344503	1.30834	7.09154e-10
PAK4	0.570822	4.62173e-05	0.563939	0.000290444	0.395337	0.0180755	0.0796135	0.394242	0.578945	4.42138e-08
POU4F1	1.32358	4.67556e-05	1.11848	0.000680738	0.664847	0.00527748	0.110204	0.308857	1.59612	7.46074e-06
KCNA3	-0.759156	4.68567e-05	-0.825455	5.70391e-06	-0.209088	0.42697	-0.234373	0.0165318	-2.26775	8.78537e-26
DDX51	0.544711	4.74475e-05	0.415455	0.00275865	0.358555	0.00421367	-0.0295934	0.691086	0.375657	2.07828e-05
TANK	-0.429533	4.77684e-05	-0.379091	0.00171421	-0.286756	0.0101797	0.274463	0.124227	-0.164988	0.00771659
DDX17	-1.15989	4.78588e-05	-0.928788	0.00173791	-0.457816	0.118701	0.893586	0.0084587	-0.43263	1.49454e-07
HARS2	0.5436	4.79214e-05	0.498485	0.000582917	0.0112966	0.905328	0.13613	0.162046	0.0958902	0.168236
F11	-0.656267	4.79311e-05	-0.647273	4.79941e-06	-0.0425631	0.446973	-0.0961128	0.24747	-2.81694	9.16829e-17
JRK	0.505156	4.81501e-05	0.403333	0.000321312	0.156351	0.0648651	0.00487029	0.941428	0.0167003	0.876293
MYH4	-0.641533	4.86408e-05	-0.433939	0.00240771	0.0103643	0.80032	-0.049457	0.332506	0.141465	0.587905
MICB	-1.01913	4.89369e-05	-0.910303	0.000168992	0.218761	0.355134	-0.045361	0.798848	-0.108781	0.444462
CD14	-0.951178	4.90164e-05	-0.834848	0.00236172	-0.879201	0.00139708	-1.15798	0.000141525	-0.997294	4.0894e-13
MTIF2	0.359933	4.95171e-05	0.436364	1.47836e-05	0.572649	1.2404e-05	0.687838	3.59375e-05	0.511527	3.10526e-13
SCG5	1.36273	5.00276e-05	1.46697	6.30619e-05	0.913851	0.0458928	0.62459	0.041302	0.605855	0.00863652
SF3B2	0.348111	5.00452e-05	0.248788	0.00601278	-0.0489878	0.41582	0.512144	5.44511e-07	0.423147	6.47972e-10
NUBP1	-0.460689	5.01284e-05	-0.549697	1.71522e-05	-0.322112	0.000149005	-0.156722	0.159755	-0.295907	6.73655e-06
LTBP4	-0.923222	5.02058e-05	-0.744242	0.00466253	-0.567585	0.000583898	-0.498789	0.000533569	-0.867946	3.03338e-07
SP110	-0.902111	5.02589e-05	-0.59697	0.00217054	0.0119924	0.937373	-0.234959	0.135146	-0.390887	2.29681e-05
DRG1	0.534467	5.03719e-05	0.422424	0.007186	0.273145	0.030519	0.384573	2.89554e-05	0.570571	4.04219e-17
GFPT1	0.683289	5.08563e-05	0.612121	0.00191002	0.790642	2.41924e-05	0.432667	0.00893454	0.270898	0.00394855
TEF	-0.748178	5.11228e-05	-0.69	0.000277159	-0.186142	0.025491	-0.181203	0.0576402	-1.06541	4.19172e-15
PRMT3	0.478067	5.1227e-05	0.470606	0.00158129	0.615782	0.000119489	0.274241	0.00130548	0.447395	3.70146e-08
SWAP70	-0.523911	5.15463e-05	-0.441515	0.00358385	-0.0308782	0.826849	-0.213729	0.223585	-0.542316	2.97552e-09
TIPARP	-0.6988	5.16983e-05	-0.78697	0.000202997	-0.339709	0.253617	-0.22094	0.421672	-0.338322	0.027266
NR2F6	0.629	5.20626e-05	0.529697	0.00330164	0.672063	1.72712e-05	0.371487	0.00333078	0.705447	2.43692e-14
SF3B4	0.572111	5.24949e-05	0.546061	0.000302118	0.698836	8.23803e-07	0.684421	0.000420514	0.644617	1.60904e-13
TYK2	-0.528022	5.32631e-05	-0.561818	0.000221969	-0.27288	0.0103333	-0.128234	0.16117	-0.246073	0.00423891
IL27RA	-0.950822	5.33895e-05	-0.959697	6.01829e-05	-0.405165	0.00888976	-0.127906	0.413521	-0.676877	1.5733e-06
PDIA4	0.689133	5.39399e-05	0.658182	0.000431924	0.588812	0.000285124	0.643929	0.000524154	0.625696	3.69639e-11
TACC3	0.819889	5.46863e-05	0.739091	3.93123e-05	1.13109	1.57146e-08	0.637902	0.000377789	1.28944	3.26659e-31
SLC44A1	0.468822	5.4925e-05	0.446667	0.000406531	-0.496232	0.00100599	0.064996	0.400054	0.221633	0.00820069
TIPRL	0.558822	5.4977e-05	0.380606	0.00930413	0.167043	0.230517	0.565055	0.00232223	0.351235	1.20618e-07
ARHGEF5	0.914022	5.50797e-05	0.587576	0.00745762	0.432512	0.00310733	0.122488	0.385527	0.215271	0.0418146
PDCL3	0.429422	5.56879e-05	0.406364	0.00124513	0.65002	6.31875e-06	0.243577	0.0401694	0.629385	9.45011e-20
BCL2L10	0.711356	5.5717e-05	0.533939	0.000305381	0.0624386	0.230421	-0.0569084	0.429852	1.24385	7.74806e-07
LSM7	0.498333	5.5973e-05	0.402424	0.00574369	0.346699	0.00731174	0.287864	0.0177879	0.584454	6.56645e-13
TIMM17B	0.635556	5.66829e-05	0.647879	6.54378e-05	0.0581983	0.289315	0.429988	0.00459611	0.683423	1.26304e-16
ADSL	0.360867	5.68149e-05	0.411212	8.36764e-05	0.246076	0.0565406	0.513128	4.96917e-05	0.285743	0.00050384
NCL	0.591578	5.74838e-05	0.401212	0.00632369	0.415692	3.36817e-05	0.707908	4.56329e-05	0.52535	2.18979e-10
DLG3	0.9634	5.77985e-05	0.325152	0.105174	0.391513	0.00773988	0.0501684	0.595981	0.0597703	0.478084
CPSF4	0.405178	5.82757e-05	0.372727	0.00118363	0.169656	0.0900773	0.105467	0.294695	0.708872	3.84408e-15
EBP	0.630889	5.86865e-05	0.593333	0.00126909	0.573307	0.000736456	0.540795	0.000602348	0.712526	2.90414e-13
CD79A	-1.73631	5.8871e-05	-1.45212	0.000347905	-0.356305	0.25296	-1.09993	5.83089e-05	-1.67064	2.16845e-14
P2RY11	-0.605867	5.90189e-05	-0.627576	0.00011992	-0.0627352	0.505115	-0.224664	0.0293248	-0.146903	0.226458
VANGL1	0.468667	5.96117e-05	0.343636	0.00281143	1.09748	7.28147e-09	0.474927	0.0025731	0.48248	9.84301e-07
NFATC1	-0.944867	5.99069e-05	-0.443333	0.0210571	-0.109297	0.123061	-0.199841	0.0287716	-1.06717	1.53896e-17
NUTF2	0.928089	6.00012e-05	0.766667	0.000167882	0.309075	0.0524668	0.536647	0.00394133	0.738736	2.01658e-30
USP39	0.391133	6.02362e-05	0.305455	0.00539639	0.463624	3.33715e-07	0.258208	0.0198471	0.504314	1.65114e-15
ZBED4	0.448556	6.0411e-05	0.425758	0.00082099	0.573076	0.000108896	-0.00441623	0.959597	0.147981	0.078917
MARK1	1.04431	6.06205e-05	1.0397	2.34163e-05	0.434127	0.00236698	0.0785579	0.424839	0.260819	0.210094
MFN1	0.593333	6.17764e-05	0.436061	0.00212063	0.710298	2.45945e-07	0.399348	0.0346167	0.291938	0.000176667
NRTN	0.8776	6.20756e-05	0.546364	0.00485476	0.423421	0.00886932	0.0859194	0.276971	0.926883	3.12723e-07
PDCD6	0.528533	6.21324e-05	0.434242	0.00443088	0.487801	0.000553411	0.470625	0.00231202	-0.182446	0.179238
IGF1R	0.942133	6.24981e-05	0.682727	0.00011836	0.50212	0.0449646	0.383721	0.0564197	0.138437	0.328204
SCAND1	0.5622	6.25361e-05	0.555152	0.00121413	0.342161	0.000723325	0.332057	0.126441	0.665147	4.60438e-09
BUB3	0.325444	6.26244e-05	0.281818	0.00376177	0.541643	5.93374e-05	0.601631	0.00046961	0.605533	2.22575e-18
ITPR2	-0.723756	6.32971e-05	-0.612424	0.00119801	-0.821634	0.000322061	-0.0322937	0.745641	-1.23036	6.68356e-18
PTGIR	-0.5074	6.33951e-05	-0.402121	9.51475e-05	-0.165212	0.00875319	-0.208565	0.00372604	-1.05994	5.76025e-19
IL15	-0.750556	6.34653e-05	-0.66	0.000527079	-0.43982	0.0615213	-0.334382	0.0615025	-0.539672	5.45687e-06
SMARCD2	0.697289	6.39375e-05	0.624848	0.000893576	0.106696	0.233695	0.141487	0.25903	0.318249	5.94113e-06
UGCG	-0.639556	6.43411e-05	-0.498485	0.00815915	-0.245038	0.0987584	0.315576	0.132349	-0.293171	0.000673559
DAPK1	-0.918556	6.52058e-05	-0.91303	0.000127304	-0.8522	0.000138394	-0.396878	0.106725	-1.136	4.83597e-16
BTN3A2	-0.923689	6.52286e-05	-0.986667	8.49521e-05	-0.747248	9.44542e-05	-0.668256	0.00990473	-0.797521	5.03144e-12
CSNK2B	0.364733	6.55501e-05	0.279697	0.00807041	0.300045	0.00561584	0.314583	0.0240184	0.620324	2.4388e-18
CCND3	-0.635756	6.56153e-05	-0.726061	8.96657e-05	-0.379752	0.00318279	-0.380141	0.0460874	-0.384246	0.00103897
NSDHL	0.477711	6.56942e-05	0.465758	0.000691088	0.482416	0.00221639	0.125054	0.339846	0.405336	1.61752e-07
WDR3	0.585622	6.63929e-05	0.344242	0.00207264	-0.0206669	0.650741	0.717047	9.14002e-07	0.543513	2.98911e-09
PTOV1	0.442644	6.64346e-05	0.528788	1.23493e-05	0.185143	0.123518	0.431862	0.00114521	0.20927	0.0239156
HSD17B1	1.17184	6.6595e-05	0.948485	0.000200643	0.306836	0.165182	0.307358	0.106494	0.966248	3.08978e-08
LAMA2	-0.935022	6.68575e-05	-0.783939	0.000457633	-0.972487	1.89846e-05	-0.515007	0.00190204	-1.77761	3.7765e-30
NARS2	0.6288	6.74664e-05	0.599697	0.000431516	0.690278	2.0023e-06	0.145808	0.174818	0.429041	7.19952e-07
CTNNBL1	0.413489	6.7875e-05	0.441212	0.000394493	0.293326	0.00738551	0.145854	0.375703	0.340273	3.30878e-06
EEF1B2	1.08364	6.7923e-05	0.895758	0.000882144	-0.0829798	0.452196	0.189368	0.157016	0.356307	6.48436e-05
CPNE1	0.535733	6.80178e-05	0.547879	0.000822391	0.619225	0.000115837	0.379395	0.0957421	0.454908	2.15598e-05
TRDMT1	-0.774356	6.80935e-05	-0.55303	0.000919006	-0.137898	0.406429	0.05517	0.353658	-0.344199	0.000215593
GPD1L	-0.794	6.82995e-05	-0.913636	8.25324e-05	-0.740865	0.00390335	-0.363341	0.165733	-0.922194	1.09488e-12
FGD1	1.15522	6.83184e-05	1.07909	3.57204e-05	0.443354	0.00410356	0.175685	0.0651374	0.917742	9.83673e-08
WDR43	0.670089	6.8649e-05	0.518182	0.000850419	0.597516	2.77009e-06	0.694556	5.70261e-06	0.768837	1.70474e-18
SRD5A1	0.857778	6.95956e-05	0.650606	0.00337012	0.530042	0.0146438	0.864059	0.000250876	0.385932	0.00153226
MKRN3	0.603956	6.99146e-05	0.493939	0.000347327	-0.0660519	0.172825	-0.0722952	0.139202	1.05414	0.00391129
VAMP1	-0.720156	6.99277e-05	-0.61	0.000572346	-0.404067	6.83976e-05	-0.377034	0.000390466	-0.807166	1.51055e-10
PI3	2.34111	7.01977e-05	2.07394	0.000812593	1.09754	0.000482038	0.292171	0.235014	0.891349	0.00431662
TTF2	0.553533	7.06099e-05	0.463333	0.00308604	0.0644949	0.194922	0.245892	0.00215902	0.499559	2.21879e-09
RRS1	0.742289	7.11555e-05	0.634545	0.00195879	0.634602	1.21316e-05	0.466254	0.000277107	0.951643	4.10104e-21
TTC4	0.312467	7.13657e-05	0.3	0.000587147	0.198904	0.0355643	-0.0582946	0.562295	0.34077	2.91928e-05
LARS2	0.622533	7.22947e-05	0.417879	0.00574574	0.25107	0.00399936	-0.0954434	0.204836	0.226817	0.00359627
PCCB	0.5004	7.26458e-05	0.484242	0.00131474	-0.0635934	0.315966	0.275727	0.156511	0.547409	3.51073e-11
CA2	-1.28831	7.29205e-05	-1.2897	0.000789405	-1.04144	0.0202457	-0.573712	0.0985504	-1.0086	8.09166e-08
RGS13	-0.515867	7.3319e-05	-0.431212	0.000666059	-0.024972	0.545506	-0.307788	4.36563e-05	-2.15642	6.77571e-29
ARCN1	0.3934	7.33951e-05	0.357576	0.00296457	0.264464	0.0140843	0.398957	0.000191805	0.326759	2.14552e-05
SMYD5	0.552933	7.3682e-05	0.451818	4.95552e-05	0.388611	1.1548e-05	0.167133	0.0702228	0.467574	1.31673e-11
AGMAT	0.813311	7.37987e-05	0.560606	0.000731673	0.1659	0.0381464	-0.1196	0.136001	0.987654	1.43715e-12
CYP2U1	-0.765422	7.40218e-05	-0.540909	0.000332373	-0.0562954	0.340013	-0.21207	0.00390259	-0.995203	1.58095e-18
GMEB2	0.531956	7.43416e-05	0.511818	0.0014295	0.375729	0.000121338	0.106814	0.249341	0.47147	5.26932e-09
BATF	-1.02118	7.43893e-05	-0.930606	0.000629464	-0.241908	0.0533297	-0.243294	0.128739	-0.516703	0.000256383
ACOT8	0.866067	7.45369e-05	0.572424	0.00255654	0.327784	0.000665834	0.20181	0.06342	0.332085	2.46307e-06
IFI44L	-1.29404	7.50115e-05	-1.34273	0.000181454	-0.427432	0.38331	0.326477	0.406558	-0.663825	0.00221283
STC2	1.27158	7.5184e-05	1.27667	3.50144e-05	0.685686	0.00572488	0.113492	0.562983	1.76864	1.17987e-19
CERK	0.535733	7.53146e-05	0.363333	0.000683457	-0.257712	0.0712408	0.00593525	0.972018	-0.279114	0.00141975
FMO4	-0.782556	7.58111e-05	-0.663636	0.000317582	-0.340819	0.00827662	-0.384248	0.000110942	-1.03237	2.3994e-15
MAPRE2	-0.543756	7.63373e-05	-0.478788	0.00123466	-0.0716254	0.691995	-0.37658	0.000451567	-0.535164	6.8117e-09
SNRPB2	0.407867	7.65632e-05	0.43303	0.000225758	-0.0672843	0.142724	0.506427	0.000916895	0.506067	2.44594e-12
FKBPL	0.732156	7.70213e-05	0.408485	0.0027358	0.283455	0.00621346	0.0895776	0.371174	0.626896	1.13445e-14
TNFRSF17	-1.73116	7.71704e-05	-1.49091	0.000288902	-0.705919	0.138956	-1.33706	2.90469e-06	-1.62934	1.71908e-12
BTN3A3	-0.9298	7.71989e-05	-0.969394	4.36022e-06	-0.724337	0.000502129	-0.550417	0.00344115	-1.03759	7.3534e-21
TIMM23	0.472978	7.73501e-05	0.430606	0.00213396	0.588275	5.39484e-05	0.41788	8.09837e-06	0.702895	2.06505e-30
UPF3B	0.552067	7.84271e-05	0.502424	0.00127732	0.29321	0.0706944	0.530723	0.00573626	0.323486	0.000576897
ECSIT	0.6234	7.95119e-05	0.451515	0.0028501	0.184439	0.101476	0.0823535	0.512852	0.40897	1.17169e-06
EHBP1	0.526956	8.018e-05	0.484848	0.000976389	0.465484	0.00205107	0.336316	0.000526348	0.548357	2.54823e-08
ZNF688	-0.503533	8.08976e-05	-0.413333	0.000303531	-0.362128	0.00168788	-0.323272	0.00770754	-0.218594	0.00778036
NIT2	0.387978	8.17013e-05	0.454242	7.34729e-05	0.482318	0.00064885	0.441633	0.0013232	0.476308	4.27659e-12
LSS	0.615756	8.18403e-05	0.364545	0.00337551	0.00183615	0.988468	-0.217069	0.0478571	-0.15195	0.174196
ZNF468	0.7302	8.19573e-05	0.46	0.00244312	0.277839	0.106573	0.284052	0.122679	0.159388	0.129692
FOXA2	-1.87384	8.36209e-05	-1.51364	0.00275602	-1.37799	0.002388	-0.249545	0.256834	-1.95579	1.74465e-09
EI24	0.461333	8.38854e-05	0.411515	0.00435388	0.316274	0.0188811	0.301514	0.00131579	0.430221	7.98738e-09
HLA-DQB1	-1.68371	8.42078e-05	-1.57242	0.000457759	-1.39028	1.19711e-08	-1.58691	6.98763e-06	-2.12311	6.08741e-30
TIAM1	-0.803356	8.43869e-05	-0.666364	4.14068e-05	-0.0345394	0.752523	-0.127015	0.149822	-0.834651	1.59249e-07
BNIP3	0.8048	8.48118e-05	0.843636	0.000612079	0.811609	0.00355426	1.35049	8.40963e-07	0.674666	1.48197e-08
SPATA5L1	0.490289	8.56802e-05	0.416667	0.000839603	-0.144612	0.144277	-0.0456941	0.303936	0.458304	4.20475e-09
TLE3	0.587756	8.59984e-05	0.406364	0.00277232	0.347167	0.00296071	0.120622	0.462469	-0.0214914	0.802593
AATF	0.393178	8.63234e-05	0.360909	0.000929746	0.455641	2.53645e-05	0.327279	0.00685431	0.41069	2.19449e-07
CXCL14	-1.68111	8.63321e-05	-1.27182	0.00309883	-0.542515	0.396769	-1.64119	0.0198775	-2.28594	1.96453e-10
IMP4	0.424844	8.69904e-05	0.369697	0.00148981	0.490629	6.46443e-05	0.38624	0.0110556	0.598595	2.31626e-20
JUNB	-0.680289	8.83543e-05	-0.640909	0.000686233	-0.567918	0.0106591	-0.213501	0.317338	-0.345158	0.00412225
RASIP1	-0.900067	8.8458e-05	-0.811515	0.000774153	-0.299294	0.0829629	-0.489211	0.00119132	-0.361657	0.00534837
C3	-1.15382	8.85825e-05	-0.959394	0.00058124	-1.40725	6.17564e-07	-0.821242	0.0233663	-1.73024	2.96227e-16
YIPF4	0.651311	8.86606e-05	0.684848	0.000565011	0.534317	6.4627e-06	0.242719	0.0148773	0.0667374	0.294546
CAMK4	-0.450222	8.87091e-05	-0.349091	0.00261394	-0.0787508	0.208708	-0.0837464	0.213312	-1.52736	5.55617e-22
NCBP1	0.5912	9.00195e-05	0.494848	0.00258133	0.271747	0.000247069	-0.0105676	0.782325	0.284025	0.000165469
TTYH1	1.01391	9.0126e-05	0.8	0.00171231	0.147883	0.141091	-0.119583	0.19028	0.712437	0.000104677
POLD1	0.597644	9.0679e-05	0.498485	0.000588667	0.381766	0.0013648	0.118827	0.161801	0.602642	9.78338e-09
DVL2	0.4274	9.0726e-05	0.487273	0.000219681	0.271723	0.00495841	0.0838047	0.477156	0.458192	8.82126e-09
HSPA4L	0.863556	9.09943e-05	0.693636	0.000136776	0.575851	0.0192331	0.190103	0.0513582	0.730298	4.81091e-06
MAGOH	0.773111	9.1189e-05	0.622727	0.00247049	0.365693	0.00435558	0.466111	0.0194268	0.643952	1.92214e-20
HOXD11	1.00244	9.13937e-05	0.730303	0.000471265	0.332422	0.0383809	0.0125308	0.89265	1.5567	0.00576562
CEBPD	-0.649978	9.16153e-05	-0.483939	0.00766845	-0.123247	0.536274	-0.121044	0.591561	-0.0221004	0.870764
STYK1	0.738511	9.16523e-05	0.453333	0.00528984	1.10967	0.00268726	0.235126	0.0121092	0.573235	0.00166341
HMBS	0.886711	9.2783e-05	0.646061	0.00210183	0.826251	1.06934e-06	0.372062	0.00713875	1.0461	1.30829e-34
SDCBP	-0.681578	9.30299e-05	-0.66303	0.000968519	-0.197307	0.0144365	-0.192054	0.356105	-0.222107	0.00448967
MRPL18	0.506556	9.34091e-05	0.507273	0.00159631	0.181918	0.0852044	0.163889	0.182149	0.401395	9.78319e-11
BARX1	1.37884	9.38151e-05	1.36455	2.18802e-05	0.476609	0.228192	0.272497	0.0788738	1.85175	0.000196618
GZMH	-1.07371	9.44225e-05	-0.879697	0.00194352	-0.624167	0.0662236	-0.560615	0.015144	-0.887954	5.36488e-07
ACOXL	-0.774222	9.48249e-05	-0.723333	0.000104797	-0.110777	0.104534	-0.0122855	0.79983	-1.32612	7.54881e-20
COPS5	0.463911	9.56101e-05	0.49697	0.000397195	0.477464	2.78543e-05	0.72862	0.00151896	0.5308	6.47795e-13
PRX	-0.820444	9.66034e-05	-0.669697	0.000181516	-0.0970913	0.167485	-0.0632058	0.536884	-1.28239	3.71832e-14
SMPDL3A	-0.907511	9.68759e-05	-0.902424	0.000283791	0.0705883	0.128456	-0.516886	0.0591792	-0.794259	6.57364e-08
MRPL28	0.558844	9.70629e-05	0.401515	0.00632974	0.322873	0.00381293	0.164288	0.119404	0.580069	1.80873e-14
PER3	-0.838467	9.7979e-05	-0.843939	0.000354317	-0.0601581	0.10798	-0.2316	0.0320867	-1.3024	2.29098e-13
SNRPA	0.443178	9.85026e-05	0.427576	0.00121257	0.527131	4.19795e-06	0.395121	5.07548e-05	0.68492	7.43782e-22
KCND2	1.01533	9.89945e-05	0.967273	3.40434e-05	0.755845	0.00218446	0.0292936	0.536801	1.07567	1.81021e-06
CPEB3	-0.605378	9.92564e-05	-0.634545	0.000180138	-0.168194	0.0212723	-0.0736901	0.221988	-0.553367	1.06939e-09
NDUFB11	0.417822	9.97259e-05	0.449394	0.000208913	0.286944	0.00581589	0.133706	0.420813	0.501731	5.20305e-14
SIRT7	0.552133	9.98941e-05	0.37	0.00654755	0.12879	0.240477	0.102464	0.309516	0.292117	0.00100427
KLF13	-0.6316	0.000100025	-0.594848	0.00141849	-0.0410436	0.503484	-0.412788	0.00218172	-0.82642	4.02409e-13
ZNF343	0.515244	0.000100776	0.468182	0.000178185	0.0847566	0.199651	-0.0604975	0.318516	0.128791	0.129511
ZNF212	0.450911	0.000101092	0.388182	0.0027435	0.358162	7.29209e-05	0.387483	0.000127475	0.232913	0.00438336
RIMS2	0.997756	0.000101521	0.778485	0.000842304	0.290118	0.00853323	-0.232224	0.0124298	1.98402	6.7305e-08
MYH10	-0.560511	0.000101781	-0.56303	0.0013892	-0.363973	0.0609489	-0.580636	0.0601904	-0.474623	0.000296787
POP5	0.7016	0.000102364	0.593939	0.000909033	0.348509	0.0175383	0.445539	0.00129118	0.574694	1.19348e-17
SLC7A9	0.854467	0.000102678	0.793939	0.0010744	0.415906	0.0924493	-0.338757	0.00118851	0.36304	0.140952
GPD2	0.645178	0.000103323	0.440606	0.000959065	0.76491	4.61351e-06	0.350098	0.000557711	0.332682	8.78347e-05
POPDC2	-0.591067	0.000103454	-0.369394	0.00316695	-0.184727	0.00586973	-0.2648	0.0017186	-0.71354	1.30111e-11
RPS6KB2	0.533022	0.000104345	0.378485	0.0099255	0.269157	0.0061337	0.322878	0.0010046	0.466276	3.08348e-10
SCML1	-0.8208	0.000104569	-0.512424	0.0176402	0.0771833	0.795737	-0.0171399	0.924148	-0.346462	0.00686218
RAPGEF6	-0.580933	0.000104625	-0.558182	0.000499302	0.0249465	0.877195	-0.380481	0.0175441	-0.381412	1.77451e-06
SLC25A13	0.554267	0.00010489	0.623333	0.000195326	0.836846	0.00016766	0.620578	0.000415658	0.580253	9.23313e-10
GRTP1	0.916067	0.000105379	0.593939	0.0019235	0.177648	0.0208793	0.0884069	0.210544	0.382386	0.00178793
NIP7	0.467444	0.000105505	0.37303	0.00567257	0.451487	0.00286377	0.456306	0.00432423	0.604377	8.1993e-17
MTUS1	-1.1114	0.000106312	-1.01576	4.17573e-06	0.106572	0.734566	0.126552	0.620769	-0.622619	6.61971e-06
ITPR1	-0.872311	0.000106641	-0.690909	0.00529955	-0.736879	2.54877e-05	-0.518617	0.0307916	-1.03469	3.15164e-16
RCN2	0.649978	0.000106847	0.647576	0.0014188	0.304965	0.0215075	0.77258	0.00173765	0.409387	2.28829e-06
ELF1	-0.487289	0.000107156	-0.540909	0.000134925	-0.437801	5.64863e-05	-0.0376635	0.828145	-0.475309	4.45387e-09
JUND	-0.486089	0.000107616	-0.378485	0.00788574	-0.23562	0.237917	0.00767629	0.965976	-0.0397846	0.70562
ADRA1B	-0.813556	0.000109095	-0.663333	0.000278682	0.0463583	0.424428	-0.209532	0.0406023	-0.556474	0.0108302
CFTR	-1.12953	0.000109932	-0.821818	0.00152696	-0.881989	0.0220235	-0.395079	0.0169878	-2.39616	3.64527e-16
SAP130	0.392733	0.000110365	0.290606	0.0074913	0.418443	2.03106e-05	0.128867	0.417667	0.31542	9.4891e-05
DPY19L4	0.588667	0.000110502	0.444848	0.00786957	0.721058	0.000121737	0.804059	4.66143e-05	0.241561	0.00803006
TRIB3	0.8386	0.000110889	0.75	0.00171989	0.49298	0.00113736	0.656351	0.00210662	1.34334	2.95943e-24
MLPH	-1.23531	0.000111326	-1.25091	0.000419938	-0.646227	0.0636014	-0.406329	0.126354	-0.869197	2.60709e-06
TEAD4	0.818489	0.000111328	0.75303	0.000687892	0.440878	0.00112939	0.333268	0.0366928	1.05095	8.10588e-21
ZXDB	0.617133	0.000112778	0.265152	0.0368451	0.281128	0.000502857	-0.0443065	0.463326	-0.11565	0.18455
PPFIBP2	-0.793	0.000113404	-0.730606	0.000123372	-0.644402	0.00400337	-0.391053	0.0166775	-0.943931	5.53953e-15
DAG1	0.576978	0.000114269	0.587273	0.0010555	0.246539	0.0265691	0.0741013	0.707597	0.221165	0.0165062
NUP88	0.369911	0.000114835	0.302424	0.00929486	0.757584	3.07567e-07	0.788993	0.000101809	0.362618	1.86141e-06
PTPRH	1.14093	0.000115103	0.717273	0.00571185	0.841031	0.000456044	0.132059	0.303474	0.270164	0.316416
CIRBP	-0.559889	0.000116334	-0.61303	4.75345e-05	-0.624091	5.43629e-05	-0.576183	0.00331565	-0.657318	1.3631e-11
RAB27A	-1.08702	0.000116511	-1.17394	1.69967e-05	-0.252724	0.211247	0.11073	0.574574	-0.772756	9.42559e-14
TPRKB	0.701844	0.000116864	0.628788	0.000989535	0.820646	1.78773e-07	0.729661	0.000611749	0.701938	1.58371e-22
ENO1	0.507244	0.000117066	0.462727	0.000421337	0.411624	0.000779765	0.715077	4.29563e-05	0.682863	3.29167e-13
SPINT2	0.7372	0.000117167	0.624848	0.00653765	0.380438	0.152097	0.431261	0.0496307	0.426448	0.000345004
HPS5	-0.4566	0.000117324	-0.391212	0.00353522	-0.238673	0.0414604	-0.419863	0.00243412	-0.398045	5.24484e-07
CRYL1	-0.647667	0.000117397	-0.672727	0.000117224	-0.496892	0.000587022	-0.57477	7.37222e-05	-0.544078	2.29982e-09
MAST3	-0.559889	0.000117933	-0.637273	9.90543e-05	-0.418756	9.00679e-05	-0.432995	2.53245e-05	-0.743745	1.52918e-14
LSM1	0.403822	0.000118512	0.392727	0.00199452	0.49365	0.00209486	0.526727	0.00530138	0.589114	4.63734e-11
HOXB3	1.02971	0.000120106	0.825455	0.00232697	0.0105267	0.88899	0.143253	0.175227	-0.246323	0.203058
CACNA1C	-0.667711	0.00012023	-0.297273	0.0173351	-0.0047666	0.94558	0.0331298	0.733158	-1.43848	2.22264e-23
CHD1L	0.510667	0.000120476	0.317576	0.0345757	0.525648	0.000916539	-0.0210761	0.819902	-0.0495071	0.762682
RNPS1	0.435733	0.000120568	0.327576	0.0182713	0.228088	0.0101283	0.315026	0.0013445	0.392596	2.73396e-09
UBTD1	-0.681067	0.000120715	-0.736364	0.000190764	-0.242896	0.0374226	-0.0191902	0.851575	-0.354806	0.00299971
IKBKB	-0.604689	0.000120769	-0.547273	0.00170998	-0.729286	0.000221189	-0.128962	0.43623	-0.41878	4.72279e-05
NT5DC2	0.635911	0.000122257	0.670303	0.000293895	0.0360819	0.429656	0.451129	0.0724428	0.504485	1.43209e-06
VENTX	-0.624711	0.000122392	-0.340303	0.0106261	-0.0473176	0.499701	-0.359361	0.000450284	-1.31416	2.85285e-14
RARA	-0.731533	0.000122681	-0.481515	0.0255935	-0.957706	0.00341373	-0.023783	0.812925	-0.144428	0.170198
SCD5	0.676111	0.000122795	0.45697	0.000511436	-1.07794	0.0012716	-0.00811943	0.90925	-0.583152	0.00177775
NKIRAS2	0.491889	0.000123013	0.562727	7.1771e-05	0.469154	3.91075e-08	0.174403	0.0593651	0.570229	5.8967e-15
TNS1	-0.827556	0.000123113	-0.602121	0.00512469	0.0645015	0.403637	0.0673323	0.510007	-1.5108	1.32153e-26
TRMT12	0.519333	0.000123226	0.476061	0.000629926	0.478814	0.00044598	0.195563	0.0120438	0.483218	2.73279e-09
APP	1.02578	0.000123982	0.709394	0.00271253	0.0767267	0.614016	0.323379	0.0468948	0.100887	0.296989
CCT5	0.918667	0.000125391	0.735152	0.00120528	0.921398	2.43692e-08	0.914355	7.19327e-08	1.05502	1.40408e-25
DPP3	0.584533	0.00012705	0.523333	0.00122546	0.811268	6.46594e-09	0.370786	0.0100511	0.418271	1.17191e-06
CASP2	0.786156	0.000127096	0.637273	0.000348408	0.506476	0.00525216	-0.0341721	0.699298	0.306961	0.00042093
PSAT1	1.26798	0.000127272	1.15	0.000312849	1.32612	6.59023e-07	0.388696	0.0565477	1.64814	1.90121e-18
BFSP1	0.698067	0.000128035	0.51697	0.000200488	0.412784	0.000393953	-0.129869	0.124058	0.388712	0.00139389
HHEX	-0.982156	0.000128103	-0.659394	0.00302963	-0.267935	0.279572	-0.480181	3.8874e-07	-0.665319	1.21546e-09
ANKRD1	-1.25173	0.000129527	-0.648485	0.0218715	-0.0387602	0.473622	-0.191615	0.00431193	-0.566843	0.0573996
LRP8	0.976267	0.000129672	0.773636	0.00184516	0.41997	0.0572325	0.278445	0.00639254	0.665703	1.13466e-05
SPTBN1	-0.797422	0.00013064	-0.716364	0.00338988	0.225979	0.073234	-0.171203	0.216305	-0.401867	0.00027578
CHRM3	1.01722	0.000130768	0.749394	0.000793633	0.233077	0.16315	-0.237336	0.0274822	-0.302533	0.327461
CDH11	-0.959156	0.000131096	-0.676061	0.00736039	-0.665625	0.00925219	-0.105075	0.669545	-0.91229	2.88142e-09
ZSCAN2	0.719711	0.000131534	0.45303	0.00540727	0.255263	0.001404	0.0242965	0.728547	0.32527	0.000347779
LRRC36	-0.911978	0.00013165	-0.766061	0.000168063	-0.780868	0.00174558	-0.208819	0.0726785	-2.17617	3.37989e-19
CORO7	-0.566333	0.000132164	-0.549091	0.00157393	-0.239272	0.00422757	-0.0103868	0.912966	-0.459165	1.04306e-06
CORO1C	-0.610067	0.000132283	-0.40303	0.0205923	0.309494	0.077372	0.220689	0.378487	0.0399509	0.654184
ARMC6	0.428289	0.000133054	0.368182	0.00116164	0.105518	0.106071	0.115431	0.303791	0.45778	5.20737e-08
CHD9	-0.568244	0.000133106	-0.531818	0.00138471	-0.557986	3.28685e-05	-0.0249573	0.854108	-0.670908	1.67335e-14
WFDC1	-0.998689	0.000133851	-0.44303	0.0472456	-0.964922	0.00162799	-0.52657	0.0110545	-0.700948	4.86575e-05
SSX2IP	0.965444	0.000134197	0.753939	0.00161592	1.15794	2.09701e-08	-0.0196013	0.755746	0.861587	1.08471e-13
NRP1	-0.731911	0.000135025	-0.767576	0.000369522	-0.133495	0.0739907	0.12104	0.39018	-0.501162	5.41008e-05
CRIPT	0.523622	0.000136436	0.498788	0.00153886	0.503212	0.0030008	0.193878	0.0436625	0.342966	5.4479e-08
KPNA4	0.408889	0.000136899	0.482121	0.00017595	0.0413745	0.314548	0.370227	0.0414865	0.363466	8.63419e-07
MEA1	0.403089	0.000137227	0.413636	0.000496869	0.439217	0.000160075	0.508254	4.2048e-05	0.550086	4.84823e-14
FBL	0.517289	0.000140387	0.540303	0.00117318	0.464952	0.00983883	0.43382	0.0134744	0.717724	2.14767e-19
GAL	1.40136	0.000140735	1.2403	0.00044707	0.0177631	0.768104	-0.175075	0.0334803	3.08447	8.25834e-18
DHCR7	0.836578	0.000140889	0.824848	0.000364425	1.1654	5.14292e-08	0.370466	0.0588608	0.847272	4.51339e-14
DDOST	0.579956	0.000140962	0.50303	0.000706499	0.264385	0.0051008	0.38893	0.000562822	0.402651	1.30503e-09
PARG	0.573267	0.000141582	0.383333	0.00676664	0.337786	0.00249339	0.110584	0.0859597	0.262734	0.000712322
MRPS7	0.415156	0.000142034	0.425152	0.00110776	0.50742	0.000237651	0.359375	0.000857017	0.546421	4.0484e-15
CDKL1	-0.587667	0.000142038	-0.506667	4.41135e-05	0.029534	0.503622	-0.140495	0.0324024	-0.812581	1.08349e-14
ZNF408	0.613067	0.000142121	0.481212	0.000586936	0.261535	0.000281612	-0.0278569	0.75493	0.28845	0.000148166
DPM1	0.610978	0.000142414	0.488485	0.00586718	0.389189	0.000221701	0.966927	7.35077e-05	0.512877	3.2932e-13
S100A2	0.937956	0.000143112	0.96303	0.000416939	0.247491	0.611806	0.747866	0.113849	0.885638	0.00192246
DUSP3	-0.476089	0.000144497	-0.282727	0.0478374	-0.201521	0.0564334	-0.144835	0.167187	-0.333446	4.42208e-06
IGFBP7	-0.775689	0.000144954	-0.706061	0.00251562	-0.93412	1.04379e-05	-0.786645	0.00103136	-0.71107	1.44611e-10
ABCB6	0.852178	0.000145697	1.00424	6.27932e-06	0.175003	0.0086348	0.0157476	0.854247	0.725046	6.25081e-07
SCN1A	-0.834844	0.000145967	-0.725758	0.000460477	-0.0985253	0.173891	-0.087117	0.158202	-2.4434	4.4218e-15
NAIP	-0.538156	0.000146265	-0.42303	0.00555627	-0.596035	0.00301493	-0.444618	0.00126482	-1.54772	5.3224e-25
HOMER1	0.6622	0.000147497	0.5	0.00131894	0.469472	0.0115921	0.295218	0.120263	0.550155	1.90413e-06
EMILIN2	-0.756	0.000147529	-0.567273	0.00929147	-0.0488118	0.489414	-0.134302	0.00938326	-1.05259	1.27039e-16
CHCHD2	0.3386	0.000148046	0.345758	0.000692361	0.335597	2.17131e-05	0.496431	0.00191549	0.859935	5.90927e-19
STK24	0.397844	0.000149427	0.444848	1.48779e-05	0.0835988	0.111221	0.109924	0.578253	0.131016	0.151769
HAGH	-0.455933	0.000150014	-0.50303	0.000166262	-0.316668	1.14211e-05	-0.0826158	0.285831	-0.203434	0.00836822
NIN	-0.499578	0.000150224	-0.571515	0.000111694	0.0314245	0.40264	0.138388	0.0156415	-0.467895	1.23222e-06
PTPRZ1	1.12762	0.000151051	0.946364	0.000445146	0.273236	0.552428	0.00709789	0.966557	-1.1109	0.00148507
SLC38A6	-0.7674	0.000151569	-0.47303	0.0166494	-0.356154	0.0416094	-0.227419	0.157318	-0.400999	2.68934e-07
DNM3	-0.849511	0.000151632	-0.649091	0.00130121	-0.699085	0.000637133	-0.14096	0.482369	-0.762929	1.8972e-06
SLC6A16	-0.792511	0.000152539	-0.483333	0.00966459	-0.179063	0.250448	-0.186405	0.00246904	-0.745388	1.88729e-06
ABTB2	0.8774	0.000152786	0.554545	0.00475781	0.119164	0.364811	0.110771	0.211981	0.140495	0.279508
DNAJB14	-0.471956	0.000153198	-0.402121	0.00516769	-0.478227	0.0014444	0.167189	0.198019	-0.345322	3.98751e-06
LARP1	0.379578	0.000153252	0.424242	0.000287922	0.240161	0.0159894	0.112104	0.351083	0.282872	0.00146247
KLHL12	0.4442	0.000153552	0.332727	0.00791328	0.532826	8.52736e-06	0.219671	0.0515303	0.162434	0.0147158
KCNJ6	0.805489	0.000153879	0.81	0.000210209	0.0835971	0.461036	-0.218371	0.00415242	0.161554	0.575549
ACSL4	-0.627644	0.000155696	-0.566061	0.00285211	-0.540212	0.000458445	0.126062	0.604471	-0.309693	0.00916423
TBC1D4	-0.630111	0.000157086	-0.638182	3.46584e-05	-0.865149	5.33499e-07	-0.120872	0.579164	-0.61663	1.84109e-09
PLCL1	-0.6934	0.000157091	-0.400606	0.013519	-0.442621	0.0230577	-0.181037	0.0144808	-1.24867	1.14221e-22
SLC10A2	-0.727244	0.000157502	-0.65697	0.000465878	-0.190521	0.245091	-0.160554	0.00988111	-1.24157	0.00353337
KLF15	-0.796111	0.000157966	-0.527879	0.00355712	-0.0418939	0.598717	-0.154197	0.0281385	-1.21754	1.0594e-08
TTLL7	1.06476	0.000158685	0.929697	0.000255671	0.7951	5.889e-05	0.0584886	0.540384	0.15381	0.45266
ZNF282	0.489533	0.000159445	0.348788	0.0084996	0.315934	0.00015322	0.306146	0.00812785	0.289616	0.000481646
NDUFA8	0.326956	0.000159791	0.321818	0.00160375	0.368099	0.00246077	0.153437	0.246115	0.503247	8.74144e-17
SRM	0.519356	0.000160071	0.544545	0.000655996	0.607192	0.0001018	0.19354	0.171776	0.852443	8.22973e-23
MRPL13	0.706644	0.000162203	0.692424	0.00141051	1.06449	5.13411e-06	0.95867	8.98267e-06	0.881344	1.558e-23
TIMM44	0.4396	0.000162516	0.294545	0.0196967	0.247886	0.0188372	0.249202	0.00914333	0.551984	5.67839e-16
CDH2	1.35484	0.000164534	1.43727	4.34388e-05	0.668916	0.0599754	0.0931339	0.496531	0.732623	0.0104144
RHOQ	-0.4366	0.000167098	-0.361212	0.00798654	-0.285037	0.0428053	-0.0189191	0.913336	-0.071799	0.244518
RNF25	0.515311	0.000167756	0.319697	0.00393874	0.398093	0.00023472	0.11051	0.148318	0.306131	1.4423e-07
LMO3	-1.34491	0.000169183	-0.933939	0.00335666	-0.755933	0.00627621	-0.749291	0.0614202	-2.03611	2.98417e-12
UBAP2	0.580689	0.000171146	0.422727	0.00161131	0.496956	0.00172593	0.594952	0.000101225	0.401212	3.04921e-06
MRPL49	0.459933	0.000171528	0.349394	0.00959773	0.22214	0.0212428	0.147947	0.225559	0.28698	0.00015598
STAC	-0.682378	0.00017196	-0.458182	0.00229119	-0.576265	0.00299701	-0.32778	0.0199848	-1.85435	1.90247e-14
CHMP1B	0.519111	0.000173313	0.613333	0.000339648	0.0979446	0.454302	-0.0768362	0.498418	0.265889	0.000942201
GPR37L1	0.614511	0.000173491	0.65697	4.31828e-05	-0.150021	0.025079	-0.1109	0.204354	0.951815	1.61691e-07
EIF5B	0.321533	0.000174369	0.341818	0.000222557	0.348447	0.00197737	0.602126	0.00108348	0.610775	1.26046e-10
NUP155	0.394267	0.00017663	0.438788	0.000217272	1.18932	7.31663e-09	0.945906	4.91872e-08	0.864589	9.57901e-16
LIME1	-0.687556	0.0001771	-0.686667	0.000771834	-0.347792	0.017557	-0.0200562	0.911128	0.0935864	0.586187
PDE1B	-0.758733	0.000177531	-0.534545	0.00370562	0.0294263	0.632915	-0.101121	0.340276	-1.27406	7.23313e-25
TTLL12	0.630333	0.000178046	0.607273	0.00212109	0.306292	0.0692782	0.364682	0.000816522	0.633945	6.80255e-09
EHD2	-0.837111	0.000179064	-0.389091	0.0341712	-0.0220742	0.800047	0.0422063	0.716165	-0.586526	9.39591e-05
MTHFD2	0.876444	0.000179686	0.876061	0.000121467	0.949286	1.43885e-05	1.17047	5.71234e-06	1.28038	2.4958e-30
ELOVL4	0.827711	0.000179821	0.954848	6.53731e-06	0.610412	0.00234401	-0.0291126	0.438539	1.03621	8.09073e-06
OVOL2	1.00927	0.000183189	0.836061	0.00488758	0.0187638	0.837598	0.144646	0.0369616	0.55732	6.94106e-06
TLE4	-0.727733	0.000183406	-0.569091	0.00024296	-0.618304	0.000760299	-0.366602	0.00943463	-1.13989	4.76342e-17
EMP1	-0.8644	0.000183445	-0.712121	0.00696988	-0.529282	0.0292025	0.150125	0.646394	-0.602108	4.63758e-05
SLC15A1	0.568311	0.00018393	0.588788	2.33411e-05	0.790013	0.0101522	-0.0623799	0.396893	0.919216	0.00999209
PTGDR	-0.528622	0.000185294	-0.465455	0.000518148	-0.406952	0.000696987	-0.070636	0.201838	-1.47104	4.05655e-20
CEBPG	0.4856	0.000186207	0.584848	0.000185045	0.807213	1.68596e-06	0.325041	0.0131899	0.567036	5.3683e-11
RPL9	0.734356	0.000186415	0.584545	0.00766482	-0.0807917	0.174435	0.129157	0.0317297	0.377568	3.13564e-05
CDKN2A	1.60622	0.000186667	1.28788	0.000528647	0.383873	0.484627	0.32347	0.285708	0.818005	0.00929241
HOXC8	1.26771	0.000187673	1.19182	0.000743796	0.113833	0.097492	0.0594086	0.527605	1.07028	0.000341607
HYOU1	0.7836	0.000188978	0.772727	0.00105626	0.590924	0.00135418	0.279789	0.100337	0.381351	0.00035992
ILVBL	0.4224	0.000189432	0.331515	0.00556317	0.109182	0.429807	0.129197	0.289246	0.357069	6.7364e-05
ATP6V0A1	-0.496289	0.000190376	-0.443939	0.00821344	-0.205417	0.0208058	-0.307992	0.000346856	-0.604879	1.05766e-11
CDK5RAP1	0.398044	0.000191871	0.454545	0.000382865	0.279114	0.00726248	0.53993	2.15939e-06	0.364577	2.9456e-08
POLDIP2	0.506733	0.000192177	0.372121	0.00642174	0.558563	1.4352e-05	0.284518	0.00163766	0.467	3.22447e-12
AP3B2	0.854289	0.000192272	0.876667	2.5464e-05	0.0127636	0.792492	-0.094696	0.188713	-0.55811	0.0411301
WFS1	-0.549044	0.000192925	-0.524848	0.00296543	-0.0219392	0.843504	-0.589032	0.000548495	-0.315038	0.00771762
KPNA2	0.819711	0.000193536	0.702424	2.1998e-05	1.06171	9.29824e-11	1.48287	8.48109e-11	1.46265	4.68445e-33
CLIC3	-1.11853	0.00019364	-1.00818	0.0018374	-1.47358	1.66549e-05	-0.577873	0.165408	-0.946856	2.95304e-05
WRNIP1	0.511733	0.000193867	0.317576	0.0165901	0.0956407	0.0861239	-0.105983	0.141607	0.520244	3.72426e-13
MAP7	0.698844	0.000194099	0.575455	0.00419911	0.708385	0.000377107	0.213412	0.0557008	0.339547	0.00365063
CHCHD3	0.496289	0.00019469	0.42	0.00235106	0.440464	2.87387e-05	0.659327	3.22375e-06	0.677469	4.5108e-19
HCP5	-0.830778	0.000196606	-0.928788	0.000410504	-0.675737	0.0184413	-0.455862	0.0573462	-0.932223	3.56391e-12
TIMM10	0.5808	0.000197365	0.571818	0.00264818	0.521622	0.00148052	0.254748	0.0828989	0.717935	7.03117e-22
DCP2	-0.461378	0.000199059	-0.511212	0.000587729	-0.477079	0.000176258	-0.0622	0.698573	-0.439627	1.83066e-06
OSTF1	-0.501889	0.000199102	-0.611515	0.000179075	-0.214813	0.0314758	-0.268845	0.0424649	-0.315408	2.44716e-07
RHBDD3	0.609	0.000199118	0.576667	0.000112035	0.184285	0.114335	0.0659901	0.485775	0.511805	1.32781e-07
TMBIM4	-0.412267	0.000199783	-0.401515	0.000371204	0.0344879	0.724397	-0.242313	0.0450008	-0.618946	3.7696e-07
BOLA1	0.732467	0.000199851	0.433636	0.00682506	0.586779	3.94641e-05	0.418875	0.0241467	0.472958	7.45028e-07
RRAS	-0.632533	0.00020104	-0.57697	0.00306922	-0.525778	0.00276045	-0.310403	0.140411	-0.248552	0.0268661
FRYL	-0.444444	0.000201392	-0.469697	0.000426611	0.0613594	0.677046	0.0658463	0.733078	-0.344203	0.00036597
NAT10	0.4558	0.000202829	0.452121	0.000310643	0.394149	4.42419e-05	0.298089	0.00843755	0.352187	1.84476e-06
HOXD10	0.930022	0.000203801	0.870303	0.000369445	0.280927	0.0108051	-0.106596	0.306081	1.63034	1.42055e-06
ATIC	0.411733	0.000205168	0.420909	0.000167892	0.721696	8.83429e-06	0.794524	1.01845e-06	0.700575	1.5444e-17
TLL1	-0.592933	0.000206146	-0.379697	0.00485965	0.0307422	0.548888	-0.0227574	0.635003	-1.0076	5.64518e-09
ACYP1	0.591111	0.000206753	0.508788	0.000179032	0.384202	0.00458084	0.375757	0.012983	0.504857	3.81027e-07
OPTN	-0.581933	0.000207932	-0.545455	0.00225439	-0.585625	0.00554115	-0.0644394	0.62399	-0.254562	0.00300192
IFI16	-1.00027	0.000210091	-0.93697	0.00146214	-0.539487	0.0136959	0.0859784	0.782899	-0.492591	0.000875152
SDHA	0.529578	0.000211415	0.430909	0.00554525	0.197072	0.111579	0.10374	0.280299	0.391258	2.97597e-06
TFG	0.616022	0.000211441	0.463333	0.00117697	0.505178	1.9322e-05	0.427675	0.000486994	0.614342	8.45886e-16
INHA	1.23953	0.000213485	1.31455	0.000361151	0.210191	0.503692	0.483647	0.0213016	2.20579	4.24391e-09
FZD4	-0.641622	0.00021349	-0.557879	0.00322681	-0.106093	0.504798	-0.400018	7.13596e-05	-0.364025	0.00480783
PDGFRB	-0.737467	0.000217893	-0.411212	0.0519804	-0.340737	0.060328	-0.188499	0.243804	-0.600241	4.3692e-07
STT3A	0.612889	0.000218275	0.544545	0.00643163	0.646155	0.000116358	0.231605	0.0474988	0.456376	5.33234e-08
YIF1B	0.513044	0.000218919	0.494848	0.0012553	0.754949	8.35732e-05	0.153721	0.0632186	0.464022	4.72904e-09
PSTPIP2	-0.851444	0.000218988	-0.600909	0.00392231	-0.567058	0.00138185	-0.183384	0.0612781	-0.79248	1.75204e-11
ADIPOR2	0.393667	0.00021922	0.430606	0.000769317	0.363337	0.00815171	0.161429	0.255459	0.372962	2.43743e-05
PHF10	0.542422	0.000219648	0.34	0.0160417	0.299775	0.0102337	0.177527	0.123952	-0.0243218	0.776772
IL13RA2	-1.10433	0.000220186	-0.745455	0.00463688	-0.577174	0.20648	-0.117792	0.60079	-1.78141	1.87282e-10
GCLC	0.994	0.00022035	0.786667	0.00396397	0.346364	0.0157004	0.655133	0.0804474	1.18126	2.27402e-08
DEDD	0.383289	0.000221238	0.217879	0.0316356	0.389068	0.0025883	0.125698	0.132267	0.344062	3.2533e-09
MTM1	-0.518756	0.000221489	-0.664545	6.23344e-06	-0.396286	0.000308062	-0.057119	0.252119	-0.690111	1.47546e-13
GEM	-0.913844	0.000223664	-0.609697	0.0117451	-0.584254	0.0465562	-0.272668	0.36913	-0.627407	5.63901e-05
DYNLL1	0.491556	0.000225027	0.582727	0.000408742	0.429914	0.00010763	0.465256	7.10247e-05	0.642771	1.80097e-27
TBC1D9	-0.720178	0.000225476	-0.631212	0.00109198	-0.481854	0.000455907	-0.646651	0.0137087	-0.851881	4.92233e-20
SACM1L	-0.624467	0.000228522	-0.421212	0.0106235	-0.55393	0.000109379	-0.010838	0.956614	-0.432889	1.68178e-10
SUPT3H	0.548289	0.000229626	0.367879	0.00996127	0.302205	0.101434	0.0466822	0.666687	0.418008	4.5528e-06
DPH5	0.430444	0.000230637	0.323636	0.0157088	-0.0480504	0.653473	0.0249822	0.760658	0.397175	4.80649e-07
ISYNA1	0.707667	0.000231959	0.545455	0.0110131	0.637913	0.000640747	0.187901	0.247918	0.572704	7.84603e-05
PIK3C2B	-0.648556	0.000232367	-0.750303	6.00676e-05	-0.433917	0.0143497	-0.528048	1.52828e-05	-0.572525	3.09063e-06
GLDC	1.46207	0.000232768	0.984242	0.0127305	0.864164	0.0065497	-0.0880185	0.438273	1.11947	7.86125e-06
OVOL1	0.696244	0.000234	0.37	0.00378252	0.181313	0.0373397	-0.180409	0.0623974	0.445094	0.0375923
NXT1	0.407578	0.000234515	0.361515	0.00253755	0.248712	0.0351635	0.261014	0.0442044	0.663855	1.7474e-15
DDT	0.562867	0.00023526	0.555758	0.00349081	0.124413	0.435439	0.240731	0.152063	-0.26807	0.228373
SLC6A14	-1.05853	0.000235758	-0.878788	0.00112396	-0.596074	0.327687	-0.0353702	0.941311	-0.979892	0.000376256
DUSP9	0.490333	0.000236077	0.381515	0.00229159	0.579415	0.0363937	0.384054	0.0139791	1.41012	1.24624e-05
TMEM11	0.567756	0.000236083	0.435758	0.00537085	0.318627	0.0101928	0.207561	0.0727389	0.523111	4.08292e-14
FANCE	0.549111	0.000236572	0.48697	0.00199577	0.31392	0.0253451	0.17552	0.0459658	0.504134	5.4913e-06
BIRC3	-1.27478	0.000236836	-0.844848	0.0107699	-0.664388	0.0287513	0.411707	0.279111	-0.874255	2.42767e-06
NCF2	-0.852089	0.000237254	-0.564242	0.00322793	-1.24617	1.30866e-06	-1.06883	0.000117091	-1.29292	2.96006e-20
ABHD11	0.784822	0.00023899	0.506667	0.0123383	0.722704	0.000982619	0.367353	0.0381349	0.445967	8.98123e-05
MR1	-0.682289	0.000239642	-0.929697	6.96533e-06	-0.505252	0.000681976	-0.516404	0.000138174	-0.926257	2.95439e-21
ARRB1	-0.749133	0.000242279	-0.594545	0.00726041	0.0259363	0.890007	-0.357062	0.0254691	-0.684969	6.0318e-08
CALD1	-1.25358	0.000244084	-0.403636	0.239395	-0.115657	0.528774	0.409178	0.137942	-0.323201	0.00608511
DAP3	0.582622	0.000245842	0.284848	0.0259233	0.551112	3.6185e-06	0.335752	0.0218288	0.553939	2.64943e-16
PSD4	-0.580156	0.000245842	-0.689394	5.29448e-05	-0.28732	0.0190421	-0.207475	0.027404	-0.506322	8.54217e-09
LMO7	-1.10567	0.0002459	-0.889697	0.00190719	0.000951562	0.987202	-0.150594	0.295305	-0.538341	1.61384e-05
AGTPBP1	-0.402444	0.000247682	-0.483636	0.000204325	-0.294265	7.06164e-05	-0.0675062	0.268675	-0.276557	0.0016782
RGS2	-0.699844	0.00024796	-0.567879	0.00878939	-0.404387	0.154132	0.142123	0.717425	-0.0627132	0.701956
MYL4	-0.466467	0.000249099	-0.466061	0.000455353	-0.0562382	0.334307	-0.216439	0.0166565	-0.309667	0.0146758
RHOBTB2	-1.11004	0.000249106	-0.828182	0.00412287	-0.437809	0.0107379	-0.442162	0.0112446	-1.03114	2.24804e-11
PFAS	0.457333	0.000250928	0.424848	0.00201786	0.786001	8.60684e-06	0.354143	0.00414128	0.325939	0.000373701
KLF9	-0.785733	0.000251352	-0.671515	0.00734538	0.0891056	0.158995	0.0808313	0.350481	-0.669237	2.49228e-08
CDH1	0.807778	0.000251392	0.486061	0.0512979	0.503479	0.115931	0.41168	0.187047	-0.0481382	0.738001
SLC30A1	0.631889	0.000253709	0.536061	0.00163934	-0.105751	0.466098	0.156836	0.464172	-0.209329	0.040497
B4GALT3	0.425689	0.000254426	0.32303	0.0216874	0.58377	6.2861e-06	0.194577	0.123242	0.49034	5.16925e-11
MORC2	0.561533	0.000254472	0.394545	0.0153428	0.422422	0.000262066	0.465895	0.000916418	0.277518	0.000241387
STX17	0.571422	0.000255375	0.296667	0.0171201	0.168623	0.0164213	0.00611815	0.930057	-0.256856	0.000549461
LSP1	-1.05518	0.00025588	-0.801515	0.00323845	-0.805522	9.7365e-05	-0.610276	2.84767e-07	-1.43813	2.18704e-31
IKZF3	-0.8498	0.000258931	-0.628485	0.00278922	-0.120797	0.253992	-0.148611	0.015521	-1.37331	2.94721e-22
BANF1	0.759356	0.000258959	0.525758	0.00481391	0.566305	4.84193e-06	0.737164	5.0107e-07	0.808738	1.17532e-28
KLF6	-0.696778	0.000260492	-0.520909	0.000546414	-0.43828	0.070705	-0.248064	0.256284	-0.44032	6.96701e-05
APH1A	0.421733	0.000260645	0.291212	0.0168747	0.633867	1.0238e-05	0.333421	0.0638683	0.274593	7.19375e-05
ZZEF1	-0.417467	0.000261366	-0.316061	0.0133034	0.0805814	0.202768	-0.0767912	0.324444	-0.548613	2.61171e-10
TIMP3	-0.872244	0.000261675	-0.654848	0.013965	-0.955868	0.00305814	-0.538427	0.0846028	-0.824806	3.00016e-07
C3orf62	-0.494822	0.000262609	-0.284545	0.0150204	-0.139136	0.00726714	-0.177446	0.0871488	-0.584914	4.63763e-10
ABCE1	0.408378	0.00026647	0.383333	0.00190192	0.587368	0.000199743	0.825227	2.24695e-05	0.582123	3.498e-14
GSTM3	-1.06989	0.000266701	-0.733333	0.00687019	0.309144	0.356529	-0.184917	0.550133	0.101378	0.531437
CYP1B1	-0.9812	0.000266775	-0.963333	0.00150577	0.037571	0.843982	-0.0918667	0.426799	-1.03052	6.3383e-12
BCL9	0.577689	0.000267572	0.444242	0.0141504	0.416065	0.00644702	0.0370843	0.669357	0.247058	0.0323101
CPB2	-1.69907	0.000271179	-1.49273	0.000183376	-2.06209	0.000310258	-1.08092	9.70619e-06	-2.39218	3.23171e-12
RGS3	-0.427044	0.000271707	-0.248485	0.00308286	-0.711393	1.74869e-05	-0.265215	0.0498892	-0.445142	1.61734e-07
CCDC47	0.581489	0.000273374	0.471515	0.00148452	-0.0116603	0.893996	0.358424	0.10613	-0.0486569	0.54232
TMEM106C	0.683178	0.000273444	0.793636	0.000321699	0.836865	3.08156e-08	0.268158	0.077822	1.02092	4.02182e-21
ADM	1.05487	0.000274758	1.06333	0.00128945	0.536623	0.100759	0.215961	0.62468	1.03103	5.86559e-08
TNKS	0.480867	0.000275742	0.314242	0.00856671	0.00624885	0.87994	-0.0410158	0.803401	-0.128896	0.158306
LHFPL2	-0.6674	0.000276163	-0.781212	0.000189441	-0.476655	0.00925528	-0.174563	0.243611	-0.681213	4.96992e-10
MAGEB2	1.09769	0.000276521	0.729091	0.00363974	0.812492	0.0743931	0.0847158	0.601445	3.62356	1.21808e-06
ADAT1	0.363644	0.000276561	0.164242	0.0962508	0.153035	0.314526	-0.0189347	0.900831	0.034837	0.651211
PUS1	0.535667	0.000276564	0.488182	0.00295949	0.718701	1.71131e-07	0.415053	0.000162786	0.902816	9.51431e-26
NR4A2	-0.940178	0.000279588	-0.72	0.00970475	-0.295781	0.489303	-0.0615103	0.866545	-0.0498412	0.797125
LRCH4	-0.837467	0.000280788	-0.669697	0.00790799	-0.262956	0.0185104	0.126342	0.405861	-0.325228	0.00239856
MAPKAP1	0.663	0.000281004	0.331818	0.0389478	0.113273	0.296982	0.119918	0.323246	0.115707	0.051951
GLMN	0.437622	0.000281617	0.376364	0.0063451	0.45551	0.00371818	0.110569	0.146082	0.448062	1.85986e-06
AMIGO3	0.447	0.000282047	0.323333	0.00465823	0.216781	0.00363754	-0.0656175	0.589459	-0.202535	0.434181
ST8SIA1	-0.693822	0.000282366	-0.447576	0.00231476	-0.296816	0.0266191	-0.192975	0.0179897	-1.41382	2.82224e-19
TTLL4	0.670911	0.00028284	0.457273	0.00748478	-0.00625212	0.918537	-0.0193588	0.839408	0.249148	0.00336061
GDF10	-1.26584	0.000286119	-0.748182	0.0337046	-0.936442	4.07509e-05	-0.553881	1.40268e-06	-2.47408	4.27484e-20
HERC5	-0.677844	0.000287222	-0.898485	7.19551e-05	-0.205395	0.418879	-0.0743885	0.700279	-0.452614	0.001282
SHB	0.689311	0.000288552	0.547879	0.00606516	0.405522	0.0522632	0.159794	0.0708521	0.186018	0.078553
IL1R1	-0.805178	0.00028868	-0.496364	0.00443482	-0.628397	0.000752491	0.0293753	0.911778	-0.904637	5.07583e-14
CYP4F3	1.6564	0.000289389	1.27879	0.0056642	0.814451	0.0671384	0.148237	0.410566	1.12154	0.0076186
HHLA2	-1.28982	0.000289487	-1.19667	0.000547957	-0.683772	0.0844594	-0.090482	0.448177	-3.08522	1.82788e-13
ZNF574	0.672089	0.000289642	0.460303	0.00197033	0.14634	0.126035	0.041779	0.712706	0.252909	0.00471018
PLEKHM2	-0.4164	0.000291399	-0.378485	0.00687285	-0.165676	0.0617179	-0.0974716	0.35645	-0.21665	0.00701204
NR2F2	0.708111	0.00029406	0.701818	0.000453404	-0.428838	0.00225908	-0.0861594	0.513185	-0.340561	0.00391365
CAPN2	-0.601044	0.000294768	-0.648485	0.000219105	-0.168341	0.291394	0.252334	0.31661	-0.29983	0.00456302
GRAP2	-0.403422	0.000295178	-0.291818	0.00675538	-0.14293	0.128664	-0.110811	0.149488	-1.58491	1.97793e-28
POLR1C	0.379778	0.000295317	0.280606	0.0239721	0.431683	0.000437176	0.159621	0.113421	0.639457	5.94991e-19
PODXL2	1.16829	0.000296389	0.871212	0.0080905	0.934921	5.64354e-05	0.275108	0.040711	0.536205	0.0371034
SNAP23	-0.619778	0.000296531	-0.744848	6.2853e-06	-0.289793	0.0020039	-0.0585633	0.764677	-0.285896	0.000152254
EBI3	-0.940044	0.000297193	-0.854545	0.000191396	-0.447586	0.0150596	-0.174145	0.111256	-1.17115	1.9341e-13
MAP1LC3B	-0.323711	0.000301048	-0.279091	0.00564908	-0.0852539	0.492738	-0.01888	0.907842	-0.145637	0.0210803
COPA	0.350111	0.000301586	0.364545	0.00136895	-0.115109	0.336792	0.17698	0.240937	0.25683	0.000727874
PELP1	0.586311	0.000301591	0.639394	0.000342393	0.55473	8.38852e-07	0.290645	0.0010031	0.577886	2.01562e-12
TTLL5	0.344533	0.000303257	0.341212	0.00253307	-0.0521807	0.246489	-0.115392	0.218183	0.166656	0.0401083
TDRD3	-0.579222	0.00030503	-0.447576	0.000524244	-0.370597	0.000856758	-0.161117	0.126174	-0.464775	7.31177e-10
STRN4	0.512844	0.000305765	0.488788	0.000752926	0.362959	0.0119015	0.293347	0.000599522	0.467924	3.50216e-08
RPS27L	-0.434067	0.00030735	-0.345152	0.0177205	-0.62478	6.3503e-05	0.252863	0.189961	-0.313312	0.000108868
APTX	0.466956	0.000310671	0.505152	0.000344263	0.319977	0.00373966	0.1111	0.404731	0.409627	1.61085e-11
FKBP10	0.813667	0.000311701	0.673333	0.000164479	0.813921	0.000283404	0.244103	0.0600961	1.08393	8.38285e-11
GALC	-0.561644	0.000315278	-0.640909	0.000724672	-0.404703	0.00495682	-0.431602	0.079498	-0.706654	1.6464e-12
COL4A4	-1.03896	0.000318024	-0.593939	0.0142253	-0.35355	0.200475	-0.293403	0.0243214	-1.68041	3.91842e-16
DPF2	0.368267	0.000318321	0.360303	0.00345684	0.284488	0.00677489	0.198675	0.144534	0.173669	0.0125321
SLC7A11	1.05038	0.000321356	0.669394	0.00425467	1.13531	0.0012962	0.17679	0.110649	1.45013	1.84311e-08
ZNHIT1	0.337978	0.000322321	0.305758	0.00756098	0.202266	0.0850225	0.466473	0.0111248	0.597338	5.97233e-13
SOX9	1.3626	0.000323335	1.23121	0.00258424	0.869225	0.0637046	0.916475	0.0198376	0.157159	0.55535
PDCD6IP	-0.467822	0.000326481	-0.473939	0.00231998	0.208421	0.0459747	0.19896	0.0872433	-0.194874	0.00373096
CDK4	0.471289	0.000329152	0.562121	5.23959e-05	0.372098	0.0660118	0.20172	0.463801	0.615232	1.34181e-09
UQCRC1	0.390889	0.000329356	0.526061	0.000116463	0.479998	6.88506e-05	0.46557	0.00236523	0.526521	2.23153e-17
TOP3A	0.475289	0.000329796	0.342121	0.00354682	0.483976	2.69583e-08	0.0285865	0.731901	0.292727	0.000624035
MMP10	1.54402	0.000330306	1.67818	4.82692e-05	0.874559	0.0964914	0.0948584	0.549182	0.512041	0.169262
SUPV3L1	0.443289	0.000330933	0.397273	0.0057728	0.589662	2.76104e-05	0.262745	0.0209059	0.51242	9.17955e-16
RARRES2	-0.9418	0.000332353	-0.912121	0.00356943	-0.633446	0.0229848	-0.576633	0.0339701	-0.532604	0.000177296
EIF2B2	0.389711	0.000332395	0.323636	0.00393628	0.383659	0.00128192	0.323447	0.00316921	0.32161	1.7317e-06
GFM1	0.371089	0.000333375	0.387273	0.00163843	-0.00632799	0.907436	-0.0963067	0.110575	0.332666	6.41099e-06
IL4R	-0.715622	0.000334815	-0.682727	0.00163683	-0.244596	0.095739	-0.226052	0.086249	-0.379801	4.59014e-05
NSMAF	-0.380222	0.00033962	-0.339091	0.00155164	0.27751	0.0818486	0.0141473	0.931744	-0.0332023	0.645167
SLC22A3	-0.799689	0.000341376	-0.792727	7.90731e-05	-1.65746	2.52876e-05	-0.190335	0.0745025	-2.34741	1.61721e-19
EGFL6	-0.852978	0.00034333	-0.46303	0.0256213	-0.520806	0.0311476	-0.0119162	0.964974	-0.752444	2.10939e-07
KRT6B	2.17436	0.000343771	2.57121	0.00026775	-0.0413064	0.824038	0.457131	0.142382	1.44979	0.00155866
PTK2	0.643778	0.000344727	0.436667	0.00485477	-0.046726	0.848019	0.463962	0.0147983	0.293575	0.000415597
CD63	-0.620333	0.000346281	-0.377273	0.0455095	-0.244008	0.00165901	-0.301571	0.00132548	-0.0883045	0.205192
RIMS3	-0.914378	0.000347495	-0.746667	0.00222322	-0.796861	0.00158678	-0.356305	0.0213319	-0.860567	1.47332e-07
STAT6	-0.645422	0.000349262	-0.465455	0.0169444	-0.273925	0.0172433	-0.26983	0.0535525	-0.438509	8.87198e-08
PRMT7	0.458711	0.000349788	0.310303	0.0142439	0.11625	0.274219	0.0569293	0.648435	0.0884911	0.234937
ECHDC2	-0.679511	0.000350111	-0.801515	0.000446618	-0.667927	0.00102546	-0.350878	0.0582854	-0.688168	1.70016e-08
HSPB2	-0.645689	0.000352851	-0.413939	0.0113743	-0.610205	6.36142e-06	-0.205297	0.0992143	-0.36315	0.0635884
HAS2	-0.8088	0.000353585	-0.580606	0.00184926	-0.0507353	0.879656	0.207646	0.289244	-0.777312	3.19023e-05
CCR4	-0.362778	0.00035385	-0.338182	0.00190857	-0.477432	2.35451e-05	-0.421037	0.000172035	-2.49971	1.03114e-39
PPP2R1A	0.410889	0.000354584	0.401515	0.00123124	0.277595	0.00387532	0.247803	0.00757621	0.311067	3.31559e-06
TRIM16	0.586356	0.0003548	0.538485	0.000367707	0.716515	0.0293228	0.723211	0.00779478	0.905075	3.59138e-11
STYXL1	0.421911	0.000354999	0.351818	0.00815506	0.530391	0.000608658	0.252178	0.0873581	0.492859	1.24714e-09
BTAF1	-0.407689	0.000356266	-0.361515	0.00515383	-0.0572729	0.631647	0.292181	0.117072	-0.366646	5.85619e-05
ACTR5	0.418222	0.000356718	0.409091	0.000703851	0.328525	0.000564081	0.260601	0.00242062	0.353401	4.29522e-07
MYO5A	-0.655356	0.000357298	-0.599394	0.00235131	-0.41469	0.0530888	-0.257377	0.0225012	-0.77192	7.30731e-13
SPTBN2	0.7252	0.00035897	0.543636	0.00104085	0.504137	0.000269162	0.388989	0.00334238	0.469062	0.000941891
ENTPD7	0.589489	0.000362297	0.350606	0.00650362	0.715793	1.26691e-07	-0.00528681	0.939045	0.421252	2.98247e-06
MPP2	0.642978	0.000363765	0.51697	0.00105687	0.219919	0.0483073	-0.138204	0.0912535	0.701432	0.000699865
MNAT1	0.718044	0.00036522	0.71697	1.85356e-05	0.464647	0.00213537	0.43558	1.30177e-05	0.466387	7.63914e-09
SEPHS1	0.4126	0.000365581	0.24	0.0357155	0.197634	0.0560547	0.417161	0.0335701	0.517831	3.40718e-15
HLA-DRB6	-2.00144	0.000367173	-1.71455	0.00485837	-0.00553614	0.902043	-0.152945	0.0165055	-1.009	0.000193322
ACBD3	0.298156	0.000368431	0.284848	0.00721318	0.246455	0.188846	0.513796	0.00926414	0.0985887	0.194498
SETX	-0.518267	0.000369568	-0.366364	0.0264299	-0.316156	0.000448921	-0.299441	0.0358172	-0.536514	2.51264e-10
DCTN5	0.376911	0.000370992	0.409091	0.0022916	-0.190376	0.12383	0.207819	0.17407	0.0800288	0.174599
MTMR9	-0.415489	0.000371199	-0.299091	0.0173139	-0.183285	0.102138	-0.3114	0.00590708	-0.279206	0.000502503
MERTK	-0.639956	0.000371595	-0.586667	0.00168778	-0.470197	0.019653	-0.25246	0.105686	-0.821085	5.7065e-12
CIAO1	-0.300933	0.000373219	-0.276667	0.0068113	0.679725	1.33768e-07	0.558802	0.000180243	0.236789	1.13645e-06
DDX1	0.429156	0.000373276	0.516667	0.000319034	0.45519	6.15766e-05	0.737846	5.15401e-05	0.465559	1.3532e-10
ADNP	0.598022	0.000375032	0.548788	0.00211154	0.527367	2.19065e-06	0.577161	0.00395391	0.280409	0.000308851
CCT7	0.809667	0.000375897	0.605152	0.0165665	0.675422	6.70043e-08	0.645091	7.49734e-06	0.71164	4.43527e-26
GOSR2	0.498133	0.000376023	0.394848	0.0126686	0.559074	2.50848e-05	0.0603246	0.598654	0.0729426	0.251022
NCBP2	0.622356	0.000378167	0.627273	0.00170008	0.387753	0.000868158	0.325471	0.0618312	0.390042	2.3558e-07
IGFBP3	0.947111	0.000379572	0.893636	0.00262174	0.557092	0.0877768	0.682257	0.0184435	0.752056	1.65359e-05
KRT16	1.68764	0.000380507	1.72061	0.000553814	0.369662	0.0881624	0.197259	0.48118	1.39263	0.000293402
RYR2	-0.672556	0.000380626	-0.403939	0.0144964	-0.307484	0.0582538	-0.0837851	0.106231	-1.76924	7.94258e-18
UBE2G1	0.3886	0.000385586	0.294848	0.0199414	0.509313	4.69141e-05	0.30971	0.0396801	0.240918	0.00132691
SLC25A21	0.673956	0.000388397	0.377273	0.0211598	0.809268	0.0837338	0.166044	0.423039	1.11713	1.08928e-06
RPA1	0.496089	0.000390022	0.288485	0.0612	0.516706	0.000121119	0.536316	0.00484828	0.205167	0.00762145
EFNA4	0.437178	0.000390473	0.33	0.015515	0.573191	0.0103131	0.224481	0.345128	0.402213	0.000180085
CST3	-0.602956	0.000392055	-0.603333	0.00462961	-0.748783	2.87062e-05	-0.493149	0.00336212	-0.711305	1.29191e-11
COX5A	0.374489	0.000393164	0.473333	0.000187714	0.390357	0.00232042	0.465536	0.0108787	0.600023	3.79787e-15
PTGER1	-0.961844	0.000393767	-0.756667	0.0021246	-0.367085	0.00198132	-0.0930083	0.478194	-0.167472	0.408063
U2AF1	0.375578	0.000395406	0.303939	0.00552684	0.0865677	0.31256	0.406822	0.000737797	-0.440575	0.0555742
DYM	0.359244	0.00039632	0.306364	0.010573	-0.365369	0.00141154	-0.0782994	0.252761	0.0461511	0.533143
IMPDH2	0.4058	0.000396641	0.461212	0.00137783	0.243487	0.117926	0.48208	0.000901039	0.475186	7.43014e-09
CCT6A	0.671622	0.00039781	0.539091	0.0098904	0.272992	0.0188629	0.869633	0.000238778	0.892923	3.18672e-19
ERCC3	0.3532	0.000397892	0.223333	0.0286541	0.233659	0.00538381	0.358655	0.00141791	0.264254	8.44128e-06
ENO2	0.700489	0.000400069	0.877879	7.64207e-05	0.346627	0.231262	1.12756	0.00253001	0.321329	0.0304283
NDN	-0.802044	0.000401756	-0.718788	0.00524589	-0.92833	0.000280167	-0.606872	0.00124816	-0.911205	1.82929e-10
PHB2	0.4282	0.000402621	0.470909	0.00106126	0.232302	0.0698339	0.535751	6.16958e-05	0.69987	9.62493e-18
GCHFR	-0.674956	0.000405518	-0.664848	0.00387772	-0.370401	0.037483	-0.517119	0.0341572	-0.0741878	0.541166
B4GALT5	0.581067	0.000406477	0.541515	0.0031021	0.52475	0.00133735	0.590833	0.00206816	0.33144	0.000645706
AKR1A1	-0.352133	0.000406895	-0.376061	0.00118802	-0.329619	0.0242713	-0.351731	0.0188847	-0.00305915	0.962845
AP1B1	-0.421844	0.000410165	-0.429394	0.00211841	-0.0848556	0.195339	-0.0456754	0.400413	-0.212673	0.0056739
AKR1B10	2.42024	0.000410435	1.77061	0.011937	0.77489	0.287908	0.911581	0.140012	1.40786	0.00973072
CETP	-0.488089	0.000412918	-0.429697	0.000361808	-0.108066	0.355132	-0.318317	0.00123622	-0.723016	7.33725e-10
NCALD	-0.780889	0.000416103	-0.747576	0.000713673	0.0487811	0.283738	-0.113377	0.566182	-1.04635	2.88144e-11
LPGAT1	0.6704	0.000416245	0.375758	0.0151808	0.666172	0.000543354	0.504964	0.103387	0.267753	0.00390717
CDYL	0.540711	0.000416479	0.267576	0.0487451	0.416601	0.00146521	0.064299	0.583284	0.297904	0.000169282
CTDSP2	-0.374289	0.000416646	-0.361212	0.00157847	-0.326853	0.0316331	-0.300174	0.0684667	-0.366475	3.45271e-05
TF	1.86833	0.000419957	2.24545	8.92341e-05	1.82937	0.00930127	0.319226	0.230143	0.177218	0.638153
PRKAA2	0.388889	0.00042259	0.491212	5.49437e-05	0.464164	0.000108739	0.0614383	0.384066	0.779592	5.25814e-05
DDHD2	0.469756	0.000423243	0.583939	0.000195266	0.405425	0.0155011	0.275277	0.218569	0.223348	0.0432313
SRPX	-1.19264	0.000424044	-0.827576	0.0186824	-0.673803	0.0582804	-0.786014	0.0140025	-0.753523	3.66592e-05
HOXD1	-1.44018	0.000425097	-1.5497	0.000188834	-0.0593848	0.224575	-0.0935389	0.0744551	-1.42555	8.93644e-07
PLSCR2	0.559844	0.000427019	0.359394	0.00736938	0.201755	0.00377065	-0.0619592	0.35232	0.457079	0.00800361
UBE2G2	-0.413178	0.000427523	-0.409091	0.00327409	-0.429832	0.000414459	-0.0283485	0.82827	-0.253593	0.00151647
PRCP	-0.421844	0.00043262	-0.406061	0.00341479	-0.069046	0.161059	-0.423759	0.00077646	-0.246173	0.00180975
MVD	0.704244	0.000433134	0.547879	0.00276942	0.293654	0.00225431	0.250155	0.0478899	0.351711	0.00181159
CSNK1E	0.497311	0.000437347	0.586667	0.000218528	0.34158	0.0127976	0.384112	0.00928236	0.600923	3.8544e-10
PACSIN3	0.788133	0.000437964	0.676667	0.00268342	0.488603	0.00220096	0.435379	0.000147308	0.662547	7.68618e-08
SLC16A4	-1.00002	0.000442035	-0.672727	0.010679	-0.880191	0.0324102	0.191705	0.352014	-0.632281	0.00278566
CHGB	1.55347	0.000442554	1.73121	7.91271e-05	-0.0403361	0.934154	0.680553	0.121734	0.35999	0.387204
AFF3	-0.431511	0.000443518	-0.439697	0.000821199	-0.0150228	0.806155	0.01361	0.85332	-2.36419	5.84088e-23
CNR1	-0.793778	0.000443654	-0.541515	0.00657555	-0.221302	0.0275756	-0.161035	0.0507178	-2.13458	1.9022e-20
SMO	0.792511	0.00044462	0.811515	4.54679e-05	0.100006	0.310525	-0.0544485	0.470913	0.275424	0.120658
SRPRB	0.421289	0.000444711	0.521212	0.000377303	0.27699	0.0415454	0.294513	0.0455566	0.586574	8.66031e-16
PIGA	-0.534844	0.000445037	-0.582424	0.00202811	0.13499	0.477214	0.111374	0.375884	-0.254851	0.0135975
SIRPB1	-0.492044	0.000445851	-0.400303	0.00134182	-0.257832	0.0415091	-0.213612	0.00125042	-1.64012	2.02423e-21
LEF1	-0.728867	0.000446098	-0.595758	0.00229984	-0.0827831	0.452394	-0.195012	0.0118453	-0.619134	4.59269e-06
SLC9A3R2	-0.789289	0.000446347	-0.502121	0.00770032	0.0169161	0.832741	0.0919688	0.286901	-0.296946	0.0322845
PNMA1	0.764778	0.000448178	0.708485	0.000334118	0.337376	0.019771	0.855653	0.000122753	0.309432	0.00120506
MALL	-1.08598	0.000449617	-1.22727	0.000105232	-0.536055	0.115638	-0.0979364	0.784935	-1.31207	4.04742e-10
ZNF442	-0.567956	0.00044972	-0.359697	0.00571837	-0.22048	0.000744029	-0.106062	0.0329297	-0.644981	1.02052e-06
FRY	-0.481844	0.000451591	-0.236061	0.0320047	-0.519251	0.000651858	-1.04841	8.45886e-05	-1.36545	1.16022e-26
[truncated: 8,059 more rows]

## Sheet: Co-DEGs
Co_DEGs
TOP2A	UP
TPX2	UP
UBE2C	UP
PBK	UP
CDC20	UP
CENPA	UP
TRIP13	UP
MELK	UP
TTK	UP
CCNB2	UP
ASPM	UP
PRAME	UP
CDKN3	UP
AURKB	UP
KIF4A	UP
NEK2	UP
FOXM1	UP
PRC1	UP
MAD2L1	UP
RRM2	UP
KIF20A	UP
AURKA	UP
MCM10	UP
BUB1	UP
KIF2C	UP
CCNB1	UP
CDCA3	UP
CEP55	UP
CCNA2	UP
DSP	UP
GGH	UP
UBE2S	UP
ECT2	UP
MCM2	UP
OIP5	UP
KIF14	UP
HMMR	UP
KIF11	UP
MCM4	UP
TYMS	UP
ATAD2	UP
CKS1B	UP
RAD51AP1	UP
TK1	UP
MLLT11	UP
SLC7A5	UP
PTTG1	UP
RPL39L	UP
RFC4	UP
TUBB3	UP
DSG2	UP
CKS2	UP
DTL	UP
FEN1	UP
CDC25A	UP
PLOD2	UP
EZH2	UP
EIF4EBP1	UP
NME1	UP
GMNN	UP
UNG	UP
CSE1L	UP
SKP2	UP
CBS	UP
MCM6	UP
PAICS	UP
HSPD1	UP
KPNA2	UP
MTFR1	UP
BOP1	UP
SNRPD1	UP
MEST	UP
RFC3	UP
DONSON	UP
MCM7	UP
STC1	UP
HELLS	UP
PAFAH1B3	UP
AHCY	UP
MTHFD2	UP
WDR12	UP
PRKDC	UP
RFC5	UP
MRPL42	UP
BNIP3	UP
TUBB	UP
GMPS	UP
MRPL13	UP
TACC3	UP
PPAT	UP
LRFN4	UP
CCT5	UP
HSPE1	UP
ACTL6A	UP
GCLM	UP
EEF1E1	UP
ILF2	UP
CCT3	UP
PUS7	UP
GPI	UP
STIP1	UP
MCM3	UP
XPOT	UP
CALU	UP
PTS	UP
AACS	UP
HMGB2	UP
PSMB5	UP
SNRPF	UP
MSH6	UP
SSRP1	UP
MRPS35	UP
RPA3	UP
EXOSC4	UP
PPP1R14B	UP
SAC3D1	UP
KRT8	UP
MRPL9	UP
POLD2	UP
TPRKB	UP
PSMD14	UP
PAK1IP1	UP
MAPK6	UP
CYC1	UP
PTRH2	UP
SNRPG	UP
MRPL3	UP
EMG1	UP
NUP85	UP
UBE2V2	UP
PDIA4	UP
SELP	Down
ENTPD1	Down
ZBTB20	Down
PLCL2	Down
NDN	Down
CTSD	Down
PLSCR4	Down
MICAL1	Down
BTN3A2	Down
LSP1	Down
CD40	Down
LCP2	Down
IGFBP7	Down
FNBP1	Down
LMCD1	Down
KMO	Down
NCF4	Down
SESN1	Down
TNFRSF1B	Down
ADCY9	Down
FHL5	Down
C14orf132	Down
RGL1	Down
VASH1	Down
CD3E	Down
HLA-F	Down
TACC1	Down
LCK	Down
FCGRT	Down
IFI30	Down
SLC27A3	Down
SH3BGRL	Down
CCR1	Down
CYFIP2	Down
CYB5A	Down
CD14	Down
SERPING1	Down
TXNIP	Down
CIITA	Down
PIP5K1B	Down
APOBEC3G	Down
FXYD6	Down
EVL	Down
LMOD1	Down
TRPV2	Down
TNFSF13	Down
ENPP2	Down
SLC31A2	Down
RASL12	Down
ALDH2	Down
SPON1	Down
NPC2	Down
APOL3	Down
EGR2	Down
MGLL	Down
DPT	Down
FOXF1	Down
C5AR1	Down
SELPLG	Down
CSF2RA	Down
RAI2	Down
TSPAN7	Down
KLF2	Down
SRGN	Down
LMO2	Down
MAFB	Down
RAC2	Down
GPSM3	Down
DCN	Down
RAMP3	Down
KCTD12	Down
MYO1F	Down
C3AR1	Down
CSF1R	Down
SLC7A7	Down
TM6SF1	Down
CLEC10A	Down
PLA1A	Down
FUCA1	Down
CDH5	Down
MAL	Down
GPR65	Down
SLCO2B1	Down
NCF1	Down
NUPR1	Down
CD247	Down
SLA	Down
CLIC2	Down
JAM2	Down
CD163	Down
EMCN	Down
VIPR1	Down
CTSS	Down
FGR	Down
CCL18	Down
CH25H	Down
NRGN	Down
HLA-E	Down
HSPB8	Down
DPYSL2	Down
LDB2	Down
NPL	Down
COL14A1	Down
MOXD1	Down
LPXN	Down
FOS	Down
BTK	Down
PECAM1	Down
TGFBR3	Down
CD302	Down
CORO1A	Down
LCP1	Down
HIGD1B	Down
VWF	Down
PPP1R16B	Down
CCL5	Down
TEK	Down
LIPA	Down
CBX7	Down
SLC15A3	Down
RNASE6	Down
GYPC	Down
IQGAP2	Down
SELL	Down
CD4	Down
HS3ST2	Down
TNNC1	Down
LAPTM5	Down
CYP27A1	Down
FCER1G	Down
CD83	Down
GIMAP4	Down
FBLN5	Down
CYBB	Down
FOLR2	Down
FCGR1B	Down
IL10RA	Down
HCLS1	Down
FGL2	Down
ARHGEF6	Down
FBP1	Down
SPARCL1	Down
CEBPA	Down
CPVL	Down
CD84	Down
ITK	Down
HCK	Down
C1QA	Down
GMFG	Down
RASSF2	Down
METTL7A	Down
LST1	Down
FCN1	Down
RTN1	Down
CD1C	Down
ITM2A	Down
CD53	Down
ITGAM	Down
TREM2	Down
ADRB2	Down
ITGB2	Down
TRIM22	Down
CD2	Down
ACP5	Down
C1QB	Down
MS4A6A	Down
APOD	Down
TLR7	Down
HLF	Down
VSIG4	Down
GZMK	Down
F13A1	Down
AQP1	Down
HLA-DQB1	Down
GPX3	Down
IRF8	Down
SLC34A2	Down
HLA-DRA	Down
CD69	Down
APOC1	Down
ALOX5AP	Down
IL7R	Down
SELENBP1	Down
KLRB1	Down
FRZB	Down
P2RY13	Down
HLA-DPA1	Down
TMEM100	Down
CHRDL1	Down
MGP	Down
HLA-DMB	Down
RNASE1	Down
MNDA	Down
CCR7	Down
IGSF6	Down
CAPN3	Down
CPB2	Down
DPEP2	Down
TYROBP	Down
FHL1	Down
EVI2B	Down
CD48	Down
CCL14	Down
TCF21	Down
FCN3	Down
ABCA3	Down
ITGA8	Down
LAMP3	Down
SFTPB	Down
HLA-DMA	Down
CTSH	Down
CFD	Down
CACNA2D2	Down
AGER	Down
LY86	Down
CLEC3B	Down
CD37	Down
CTSE	Down
FMO2	Down
FABP4	Down
CD52	Down
LYZ	Down
HLA-DPB1	Down
HSD17B6	Down
OLR1	Down
MFAP4	Down
MARCO	Down
PTGDS	Down
CLIC5	Down
TPSAB1	Down
CPA3	Down
PLA2G1B	Down
C4BPA	Down
HLA-DQB2	Down
CCL19	Down
FOLR1	Down
CYP4B1	Down
C7	Down
SFTPA1	Down
SFTPD	Down
ADH1B	Down
SFTPC	Down
